# Supplementary material for: Strigolactone Regulates Anthocyanin Accumulation, Acid Phosphatases Production and Plant Growth under Low Phosphate Condition in Arabidopsis
Source: PLoS One. 2015 Mar 20;10(3):e0119724. doi: 10.1371/journal.pone.0119724 (PMC4368578; doi:10.1371/journal.pone.0119724)
Supplement: S1 Table — (XLSX) [file pone.0119724.s002.xlsx]

## Sheet: WT vs. MAX1
S1 Table. Genes induced (UP) and repressed (DOWN) in max1-1 mutant.
	Up-regulated genes	Fold change		Down-regulated genes	Fold change
	AT3G55790	25.1473		AT2G23985	-1151.65
	MYB120	16.5588		AT2G34210	-81.9143
	AT4G10860	14.5647		TGG2	-51.8947
	AT4G10510	12.8942		AT5G09570	-48.1165
	AT1G21550	12.8185		TGG1	-37.7278
	AT4G09110	12.5111		AT3G54530	-36.1602
	NAS2	12.3766		AT4G33710	-34.4926
	AT2G07000	12.1107		SCPL13	-32.7473
	AT2G46494	10.9773		IPS1	-32.5062
	AT2G31420	10.6042		CYP71A13	-30.5345
	AT1G26410	10.4056		AT2G44070	-27.2844
	LTI65	10.3317		HRE2	-24.7323
	AT5G50140	9.94375		AT3G25240	-24.1518
	CYP81D7	9.42741		AT3G55240	-22.1806
	AT5G05280	9.32683		AT2G39030	-20.9334
	AT4G14368	9.11538		AT2G25450	-20.8471
	CKX2	8.79409		AT2G23270	-20.4646
	AT3G47480	8.77909		PAP23	-18.5717
	AT2G15042	8.3515		AT1G08165	-18.4942
	CYP76G1	8.24192		AT1G10640	-17.9526
	LEA4-5	8.1001		AT3G59620	-17.1978
	AT1G36920	8.04987		PHT1;7	-17.1168
	GLR2.5	7.75082		SULTR1;3	-17.0639
	RLP7	7.69966		PS2 (NC_003070 27464571..27466256)	-16.955
	AT4G15460	7.52615		AT2G45135	-16.9264
	AT5G41830	7.49754		PAP6	-16.6407
	AT2G44290	7.3624		AT2G26750	-16.4267
	AT5G39180	7.0891		AT4G11100	-16.0223
	CCD8	6.88022		AT2G25820	-15.9255
	AT1G44130	6.75723		AT1G17710	-15.4214
	AT3G54730	6.72127		AT1G53690	-14.8928
	AT5G56700	6.59329		AT5G24640	-14.744
	AT5G06755	6.37312		DIC3	-12.5346
	BXL3	6.34457		RLP20	-11.9938
	AT4G33930	6.21327		SPX3	-11.8025
	AT5G50130	6.00511		AT2G19230	-10.6816
	LECRKA4.2	5.99129		ZIP12	-10.6706
	GLR2.4	5.96957		AT3G18470	-9.76107
	AT5G58120	5.9037		GRP19	-9.76107
	GLR2.8	5.78196		AT1G15600	-9.63642
	AT2G10975	5.74925		TIP1;3	-9.60763
	YLS9	5.71261		GDU6	-9.47056
	GSTU15	5.64467		AIG2L	-9.34536
	AT3G27410	5.56767		EIL2	-9.1353
	AT4G14104	5.56767		AT2G41730	-9.07826
	RLP28	5.54472		CPL3 (NC_003075 460471..461085)	-8.99747
	AT2G19960	5.47192		AT5G48700	-8.89594
	ZF14	5.36501		AT2G29150	-8.88039
	UGT76D1	5.30439		CPT	-8.74593
	PTF1	5.26013		KIN1	-8.69506
	AT4G25580	5.03651		AT1G23110	-8.56198
	AT5G04210	5.03651		CYP705A9	-8.5417
	AT5G44990	5.01854		AT1G10585	-8.2797
	GAD3	4.99163		AT3G28170	-8.2797
	AT1G68600	4.97929		AT5G55507	-8.2797
	DMT2	4.91196		AT1G12620	-8.00017
	AT4G10500	4.81242		AZI1	-7.60498
	PAP20	4.80066		AT5G43300	-7.544
	AT3G44570	4.72984		CWLP	-7.45449
	AT1G13520	4.71842		AT2G23960	-7.39427
	AT3G47580	4.69157		AT3G44870	-7.10003
	AT5G50270	4.67307		ACS1	-7.01343
	AT5G39150	4.66784		AT5G57123	-7.0004
	AT1G34050	4.65933		AT1G33670	-6.98133
	NAS1	4.63973		AT5G50335	-6.85888
	AT1G55175	4.5457		AT5G59305	-6.70719
	AT4G23540	4.53538		AT2G28755	-6.6855
	AT4G09780	4.50603		LOX2	-6.62668
	AT3G25190	4.48757		LEC1	-6.58012
	SBT3.5	4.48166		AT4G12900	-6.58012
	AT3G46190	4.42279		EPF2	-6.58012
	AT5G49370	4.37334		PYL10	-6.58012
	AT1G51913	4.34034		AT2G39850	-6.57611
	AT5G49420	4.33258		AT1G66360	-6.42393
	AT3G01175	4.32598		BGLU27	-6.34329
	NAC042	4.28494		AT4G18596	-6.30306
	AT4G16940	4.20648		AT5G26220	-6.30133
	XTH29	4.19744		PHO1;H1	-6.24617
	CKX5	4.19381		MGDC	-6.24389
	AT5G25840	4.19005		LBD26	-6.11474
	AT2G24370	4.1784		CYP71A23	-5.99691
	AT3G46480	4.17674		AT1G77960	-5.99691
	AT5G26270	4.13031		AT2G15010	-5.99691
	AT1G26420	4.08927		AT4G10410	-5.99691
	AT2G33435	4.08164		AT5G15430	-5.99691
	AT1G78720	4.07041		NAC024	-5.99691
	AT3G52530	4.05051		AT4G39753	-5.98282
	AT1G14640	4.04092		AOC1	-5.98251
	CYCJ18	3.9563		AT3G10116	-5.98006
	AT5G59260	3.92602		ZW2	-5.84643
	GSTF14	3.91013		GSTU6	-5.83753
	AT5G50260	3.90332		FLA6	-5.83579
	AT4G19820	3.89387		APT4	-5.83376
	CYP71B5	3.86623		AT4G34790	-5.82477
	PDR2 (NC_003075 8680181..8686880)	3.86507		AT5G66816	-5.80931
	AT5G39030	3.85229		AT1G73325	-5.75086
	WRKY13	3.83582		ABCA4	-5.63884
	AT3G56210	3.78256		TH8	-5.6263
	RTFL6	3.77996		AT5G20790	-5.60413
	PHO2	3.74735		AT5G17340	-5.5467
	CKX4	3.72451		SK11	-5.43448
	AT4G28140	3.71946		AT4G03450	-5.27603
	AT3G12700	3.64727		AT1G26720	-5.26791
	PLC1 (NC_003075 18020673..18022985)	3.64334		AT5G38420	-5.19348
	AT2G44340	3.63908		CESA10	-5.18372
	AT3G27980	3.59356		SCPL9	-5.18261
	CHX17	3.59271		AT5G42530	-5.16409
	AT3G02370	3.56701		ATHSP22.0	-4.9643
	AT1G53785	3.56439		AT2G25980	-4.91789
	AATP1	3.56131		AT1G49330	-4.90554
	AT1G74580	3.55832		AT4G13800	-4.81821
	AT1G02770	3.5366		AT3G22275	-4.76203
	AT4G08290	3.53531		AT3G44830	-4.74698
	AT5G07570	3.52728		AT4G22214	-4.74177
	ACR6	3.51568		HOL2	-4.70518
	GSTU22	3.48384		GAD5	-4.67164
	AT3G12977	3.46644		PYL2	-4.63696
	AT4G19800	3.45576		AT3G43110	-4.55379
	MYB102	3.38991		GSTU11	-4.53708
	AT1G03400	3.3891		AT5G46130	-4.5291
	PRXCB	3.38554		AT5G37970	-4.49673
	AT5G39580	3.37441		AT2G26380	-4.46633
	AT1G52130	3.36843		AT1G76640	-4.46146
	CHI	3.35786		AT5G21130	-4.36335
	AT1G76800	3.357		AT3G62380	-4.34271
	CYP78A5	3.35018		MLP168	-4.27598
	AT3G10430	3.33042		AT5G66815	-4.17725
	AT1G73750	3.30075		NDB4	-4.11717
	GSTZ2	3.29984		LOL1	-4.07074
	GLP9	3.29245		AT3G61400	-4.03816
	MYBL2	3.28688		AT1G03170	-4.03358
	AT4G23610	3.28059		AT1G20310	-3.97906
	RBL5	3.27542		AOC2	-3.96412
	AT3G06630	3.26394		AT5G60470	-3.94155
	AT4G27850	3.25925		AT5G15780	-3.92394
	SRS3	3.2516		PR-1-LIKE	-3.92084
	AT1G19394	3.2425		AT3G59710	-3.91083
	WAKL2	3.23206		CESA9	-3.83609
	BLH8	3.22799		AT5G64720	-3.80969
	CCA1	3.22227		AT5G56880	-3.80333
	PIL5	3.2174		BCA3	-3.80098
	AT4G37560	3.19624		AT5G51030	-3.70637
	RAD51B	3.19165		PSK2	-3.70224
	RLP46	3.17754		AT1G08035	-3.70027
	AT5G28320	3.17547		AT5G63240	-3.70027
	AT4G16920	3.16826		ANNAT4	-3.67704
	ATGLR1.2	3.15087		AT3G61920	-3.66212
	AT5G51860	3.14784		AT1G13200	-3.64323
	CCR4	3.14285		AT3G18570	-3.63962
	RLP52	3.13785		NDH-M	-3.5326
	AT5G41750	3.11919		AT5G04120	-3.51878
	AT4G28703	3.11397		AT5G62420	-3.50472
	CBP60G	3.11328		LSU2	-3.50136
	AT4G02690	3.1014		AT2G07701	-3.49993
	CKX1	3.08557		BAM5	-3.47305
	AT1G70880	3.07708		KIN2	-3.44747
	AT5G15290	3.06711		PHT1;4	-3.4405
	AT2G17060	3.03471		AT5G36925	-3.42588
	AT3G30770	3.03048		AT2G38390	-3.42242
	AT5G14090	3.03029		AT2G18193	-3.40414
	TI1	3.02186		AT1G54215	-3.37927
	CIPK16	3.0069		AT5G02220	-3.37399
	GLR2.2	3.00355		PSBP-2	-3.36951
	AT4G13190	2.9964		AT2G04080	-3.36065
	AT1G55790	2.99524		AT4G13000	-3.33531
	AT5G07060	2.9874		ATSDI1	-3.33334
	BLH4	2.98509		AT2G43530	-3.32534
	AT1G64590	2.97695		MGD2	-3.32406
	AT1G11300	2.97038		AT5G38790	-3.30714
	AT3G28510	2.96479		UBC12	-3.30441
	AT2G25964	2.95762		AGP41	-3.29931
	AT4G15075	2.94815		AT1G48070	-3.28561
	WRKY61	2.93933		AGL67	-3.28557
	AT3G18250	2.93782		CYP96A14P	-3.28322
	CDF3	2.9339		AT4G12735	-3.26915
	SLAH3	2.93389		ATCSLA09	-3.25793
	AT1G35830	2.92974		PROPEP3	-3.23906
	NIMIN1	2.92823		CYCP4;2	-3.23173
	AT3G03350	2.92612		HMT-1	-3.21512
	AT5G26690	2.92592		XTH26	-3.21201
	AT4G11845	2.91443		AT4G29690	-3.19536
	NAC075	2.88513		AT5G43175	-3.19438
	AT1G18990	2.88039		AT5G40860	-3.1941
	AT5G18370	2.87559		AT2G43660	-3.18136
	AT1G03200	2.8498		AT5G50790	-3.17876
	MRP6	2.84172		APS3	-3.17325
	AT5G46270	2.8342		SQP2	-3.14837
	PYL3	2.82639		AT5G66740	-3.14773
	AT3G19615	2.82547		AT4G22660	-3.1375
	FRO3	2.82182		NRT2.5	-3.1375
	PRA1.B5	2.81649		AT5G25320	-3.1375
	AT2G23970	2.81628		PROPEP4	-3.12672
	AT5G45095	2.81607		AT5G17780	-3.12624
	AT3G55900	2.81373		AT4G12510	-3.11798
	AT5G46260	2.80636		UP6	-3.11181
	AT3G55090	2.80621		PHT1;2	-3.10228
	ACL5	2.80381		AT1G34520	-3.09699
	AT5G47000	2.80159		AT1G06923	-3.09108
	AT5G49780	2.79688		AT3G53600	-3.07779
	AT1G05340	2.78243		AT1G11460	-3.07467
	AT1G61660	2.76446		AT5G24070	-3.05712
	AT2G32550	2.76156		AT5G51440	-3.05236
	AT2G25625	2.76122		pEARLI 1	-3.05128
	AT3G62040	2.75881		HSFA2	-3.03347
	SKOR	2.75084		RHS2	-3.0271
	FY	2.75074		AT1G52050	-3.01492
	AT4G31615	2.74817		AGD11	-2.9674
	AT3G20340	2.7349		AT3G46750	-2.954
	RK3	2.73269		BGLU18	-2.95271
	CCL	2.72673		AT5G50610	-2.94905
	AT3G54500	2.71596		MOT1	-2.94512
	AT4G10070	2.71089		AT2G39980	-2.92766
	AT2G21820	2.70168		PGP5	-2.92176
	AT5G65820	2.69794		AT5G53905	-2.91226
	AT3G60470	2.69375		AT2G43870	-2.91176
	RLP19	2.69172		AT1G23940	-2.9106
	AT4G27460	2.69066		AT2G43535	-2.90692
	SAG13	2.6882		RHS13	-2.90406
	RPP4	2.67745		PAP7	-2.89988
	CYP77A6	2.67679		CAB2	-2.89892
	SYP73	2.67585		AT4G33720	-2.89804
	AT3G57980	2.67457		AT3G55180	-2.89213
	GLR1.3	2.66778		AT5G26260	-2.88469
	AT4G10845	2.65957		IAA31	-2.88051
	AT3G21090	2.65212		EXPA17	-2.88021
	AT1G44030	2.65097		AT1G62935	-2.87978
	SHI	2.64464		ATH2	-2.87722
	AT2G17210	2.64294		AT4G27560	-2.87346
	AT4G00030	2.64021		RHS18	-2.86288
	BHLH32	2.63112		AT4G30320	-2.85935
	AT1G64561	2.62542		AT1G34510	-2.85732
	AT3G55890	2.62113		PSD2	-2.83988
	AT3G47660	2.62088		AT5G46890	-2.83267
	NUDT8	2.61561		AT3G29110	-2.81312
	AT5G07760	2.61418		TT4	-2.81267
	AT1G24140	2.61286		AT4G22212	-2.80994
	MYB107	2.61119		AT5G17720	-2.80951
	SWI1	2.60845		SSL2	-2.80888
	AT5G64430	2.60734		AT3G15650	-2.80776
	AT1G01770	2.60006		AT4G12545	-2.79744
	AT4G11910	2.5985		CER4	-2.7973
	SRS7	2.59764		CYP710A4	-2.79644
	CBL7	2.58251		AT2G21260	-2.7953
	AT2G05540	2.57823		AT5G24190	-2.7897
	NAC036	2.57448		AT5G54550	-2.77417
	CLE44	2.56871		XTH14	-2.77197
	SLAH1	2.56285		EXPA7	-2.77108
	AT5G16010	2.56164		OCT6	-2.77004
	AT1G76720	2.56109		AT5G19100	-2.77001
	MED8	2.55223		AT5G55110	-2.76977
	AT2G07678	2.54994		AT4G36500	-2.76658
	ALY3	2.54926		AT4G11210	-2.75831
	AT5G01225	2.54828		FLS1	-2.75821
	TCP10	2.54577		AT1G21320	-2.7501
	XIH	2.54241		AT1G24620	-2.74768
	CYP71B13	2.54108		PAP24	-2.74121
	AT5G41780	2.53823		AT1G56060	-2.73867
	PUP5	2.53403		LSU3	-2.73117
	ATZIP4	2.52918		AT4G01890	-2.73044
	AT4G00910	2.52698		LSU1	-2.72728
	AT2G13900	2.52144		AT2G23910	-2.72332
	AT1G16800	2.52094		ANNAT1	-2.72256
	AT3G62590	2.51943		AT3G27416	-2.72012
	AT1G66180	2.51485		AT5G17590	-2.7053
	AT4G19925	2.50221		AT4G24204	-2.70506
	AT4G37022	2.5017		PNP-A	-2.69923
	PIMT2	2.50156		AT4G01895	-2.69858
	AT2G01900	2.49901		AT2G43600	-2.69805
	MIOX1	2.49471		AT1G05250	-2.69313
	NFD4	2.49345		AGP3	-2.69117
	MEF9	2.48957		AT5G05500	-2.69107
	MAPKKK9	2.48809		AT1G29025	-2.68451
	AT4G08300	2.48798		ICL	-2.67903
	ANAC087	2.48714		RSH4	-2.67777
	AT1G28080	2.48488		AT1G52060	-2.67695
	AT3G54410	2.48415		AT1G52070	-2.67613
	PMZ	2.48164		AS2	-2.67584
	AT3G26350	2.48112		AT4G04760	-2.67281
	WRKY6	2.48083		AT1G62290	-2.67177
	AT1G75000	2.48035		AT1G07175	-2.66876
	AGL79	2.4792		AT1G80120	-2.66309
	NUDT10	2.47895		AT5G54370	-2.6627
	AT3G61210	2.47691		Iqd4	-2.66057
	AT1G10220	2.47574		AT1G21120	-2.65935
	DOX1	2.47515		AT5G24313	-2.65796
	AT2G24070	2.47387		CID5	-2.6529
	GRP20	2.46698		RL3	-2.65247
	AT3G47100	2.45647		RIC10	-2.63702
	CLE26	2.4554		AT1G72920	-2.6358
	AT1G02630	2.44793		AT1G73580	-2.63515
	AT4G38060	2.44046		SOT7	-2.63244
	AT3G13990	2.43718		AT5G51520	-2.63164
	CYP71B2	2.43544		AT2G47950	-2.63157
	UPS2	2.43527		PRP1	-2.6309
	RLM1	2.43355		AT5G63270	-2.6237
	AT2G01460	2.43237		AT4G33730	-2.62267
	AT4G26380	2.43226		LBD40	-2.62098
	AT3G56080	2.42806		AT2G18720	-2.61111
	AT1G29370	2.42756		AT5G60520	-2.60552
	AT1G71490	2.42247		AT5G54100	-2.60518
	AT2G25740	2.4089		AT4G22666	-2.60387
	DEL2	2.40873		MC8	-2.60067
	AT4G40020	2.40727		AT4G22640	-2.59444
	CYP72A15	2.40654		AT1G16360	-2.59097
	AT4G30790	2.3963		FMO GS-OX1	-2.58179
	NAC074	2.39581		AT5G47980	-2.57931
	CHR8	2.38686		AT2G29000	-2.57893
	AT4G12670	2.38438		RHS14	-2.57098
	AMSH3	2.3838		AT1G72940	-2.56187
	AT3G62200	2.38369		IDL1	-2.56172
	WAKL4	2.38368		AT3G59370	-2.55967
	AT3G25510	2.38097		AT5G40590	-2.5589
	NAC080	2.379		AT1G66800	-2.55791
	AT4G00800	2.37895		AT4G02160	-2.55754
	ZF2	2.37864		BETA-OHASE 2	-2.5575
	AT1G30820	2.37835		AT1G05240	-2.55215
	AT4G26120	2.37756		AT1G25240	-2.55094
	MPK11	2.37438		AT2G26695	-2.54943
	AT2G16990	2.37437		AT2G43880	-2.54472
	GRL	2.37296		AGP12	-2.54462
	RVE1	2.36307		CYP71A25	-2.54337
	AT1G55820	2.36302		EXP3	-2.54325
	AAT1	2.35911		AT3G09925	-2.54323
	AT3G22961	2.353		AT4G37850	-2.53706
	AAH	2.35162		AT3G23840	-2.52863
	AT1G22870	2.34976		AT4G10530	-2.52512
	AT1G51340	2.34874		XTH12	-2.52509
	IREG1	2.34793		AT1G67600	-2.52189
	RLP40	2.34724		GSTF10	-2.52159
	AT3G63070	2.34528		AT1G33320	-2.52082
	RLP33	2.34035		AT4G22110	-2.51999
	AT5G45160	2.33907		AT2G39620	-2.51796
	AT1G03390	2.33864		FAH1 (NC_003075 17137343..17139635)	-2.51714
	AT3G14060	2.33299		CP12-2	-2.51647
	TDT	2.33032		CYP89A7	-2.51516
	AT3G45390	2.32996		AT4G01575	-2.50871
	GRF8 (NC_003075 12535971..12539387)	2.32872		AT2G24600	-2.50384
	AT4G34560	2.32772		PDC3	-2.50153
	AT4G16640	2.3233		AT3G55310	-2.50121
	AT3G32940	2.31115		SQD2	-2.49846
	AT3G55880	2.30989		AT3G16120	-2.49063
	AT1G28260	2.30794		AT2G36650	-2.48675
	AT4G01870	2.30509		EMB2301	-2.48049
	AT1G32950	2.30432		AT1G16510	-2.47483
	AT3G03870	2.30361		CYP94D1	-2.47258
	AT1G01760	2.30174		AT3G45080	-2.46105
	AT3G50370	2.30107		AT4G22217	-2.45759
	AT3G17712	2.30087		XTH11	-2.45627
	CYP89A9	2.29575		AT5G50710	-2.45436
	AT5G07770	2.29253		AT4G26010	-2.45057
	HUA2	2.28675		DELTA-TIP	-2.44833
	AT1G67635	2.286		AIR1	-2.44811
	AT1G78170	2.28283		MYB40	-2.44682
	ENT4	2.28202		AT1G02575	-2.44649
	AT4G16190	2.28066		AT2G07673	-2.44534
	AT1G29350	2.28002		AT3G45660	-2.44282
	SWI3C	2.27898		APR1	-2.43883
	cwINV6	2.27621		AT5G38100	-2.43347
	AT2G22890	2.27444		AT2G34910	-2.43232
	AT1G26230	2.27138		PROPEP2	-2.42826
	AT1G75340	2.26822		CLE11	-2.42102
	AT4G14370	2.2678		AT2G25240	-2.41749
	GA3OX1	2.26611		ARR3	-2.41525
	AT1G79890	2.26542		PAI2	-2.41447
	AT3G04700	2.26029		AT1G08310	-2.41298
	AT5G38900	2.25787		AT2G24960	-2.41164
	DUO3	2.25529		COW1	-2.41031
	AT4G05370	2.2524		AT1G61255	-2.40972
	KNAT4	2.25227		PR4	-2.40954
	AT4G01290	2.25076		AT5G60530	-2.40612
	GLR2.7	2.24631		CSLC12	-2.40473
	AT5G09720	2.24193		AT4G11290	-2.40391
	AT5G13230	2.23637		AT2G22170	-2.39829
	DUR3	2.23356		AT3G46340	-2.39794
	NAC100	2.2325		AT5G39240	-2.39578
	AT1G32090	2.23199		ENODL10	-2.38454
	AT3G47050	2.2304		AT2G38500	-2.3821
	BGLU45	2.2277		AT5G38700	-2.37916
	AT1G01310	2.22633		AT1G16905	-2.37827
	NHL3	2.22616		AT2G23040	-2.37755
	FD	2.22034		AT1G59725	-2.37393
	IDD2	2.21955		CLE43	-2.36603
	G18F	2.21418		AT1G24095	-2.36579
	AT5G64550	2.21359		AT5G38410	-2.36565
	MBD13	2.2133		AT2G07771	-2.36347
	AT1G76780	2.21227		TET12	-2.36038
	AT2G37460	2.20995		HB1	-2.35713
	AT5G05250	2.20972		AT5G39630	-2.35583
	AT4G19810	2.20897		TH7	-2.34724
	INO80	2.20805		AT1G55210	-2.34222
	GLP5	2.20795		AT5G51680	-2.33585
	WAKL1	2.20569		AT4G12520	-2.33315
	AT1G64050	2.20386		AT3G18170	-2.33175
	AT4G38780	2.20296		AT1G52440	-2.33104
	AT5G38340	2.19543		AT5G41765	-2.3287
	AT3G51180	2.19265		AT5G06990	-2.32199
	AT2G41480	2.19108		AT1G11920	-2.31917
	GLN1;4	2.191		AT2G05510	-2.31901
	AT3G48770	2.19098		AT4G34380	-2.3069
	HR1	2.19012		AT1G67750	-2.30653
	CYP706A7	2.18875		AT5G53740	-2.30451
	NAC2 (NC_003074 5243509..5245382)	2.18818		LSH1	-2.30199
	AT2G03750	2.18548		AT2G38195	-2.30097
	TPS9	2.18467		AT5G10990	-2.30054
	BEE2	2.18084		PAD3	-2.29725
	UGT85A5	2.17812		AT4G19970	-2.29361
	RIK	2.17753		HSP70	-2.29169
	FRL2	2.17346		IRT2	-2.28909
	IDD11	2.17258		AT1G70130	-2.284
	AT1G15330	2.1725		AT5G42510	-2.28365
	AT3G13225	2.16904		AT2G27360	-2.28154
	EP3	2.1682		AT1G71015	-2.27975
	AT2G20835	2.16699		AT4G15160	-2.27849
	CPL3 (NC_003071 14203504..14208797)	2.16113		NSP4	-2.2777
	AT5G38350	2.16097		AT4G36510	-2.27687
	bHLH11	2.1577		AGP24	-2.27502
	CYP71B12	2.15707		NIT3	-2.27009
	MRP9	2.15638		AT1G29540	-2.26693
	CAT3 (NC_003070 7143066..7146540)	2.15537		AT3G49960	-2.26498
	AT2G15220	2.15241		AT4G22230	-2.26004
	AT4G16960	2.15142		AT5G35525	-2.24929
	MYR1	2.15058		AT3G57640	-2.24849
	IDD7	2.1483		AT2G47140	-2.24847
	TLP1 (NC_003075 12550355..12551299)	2.14669		AT3G49630	-2.24645
	CPUORF7	2.14652		AT5G57500	-2.2424
	AT4G19160	2.14493		AT3G59850	-2.24227
	MMP	2.14311		AT1G18010	-2.23939
	AT1G51520	2.13996		ATH5	-2.23902
	NRPB1	2.13889		AT5G61550	-2.23741
	AT5G61820	2.13741		RHS19	-2.23664
	QQS	2.13734		LSU4	-2.23432
	COL2	2.13478		AT5G46600	-2.23421
	AT4G04630	2.13073		ADF11	-2.22939
	AT1G03850	2.13052		MSRB9	-2.22571
	AT1G03990	2.12917		CYP705A30	-2.22141
	AT1G31050	2.12774		RCI2B	-2.22103
	AT1G55550	2.12723		AT3G43960	-2.21993
	AT4G35985	2.1243		PPa3	-2.21732
	AT4G09300	2.12384		AT2G47540	-2.21497
	EMB3001	2.12361		PDIL2-2	-2.21378
	AT5G46780	2.12236		AT5G44900	-2.20334
	AT1G30810	2.12164		CLE2	-2.19409
	sks7	2.12155		AT3G57450	-2.19409
	AT1G69160	2.12092		MES10	-2.19234
	AT1G31730	2.11916		AT2G39690	-2.19159
	AT5G08520	2.11842		AT1G68630	-2.18971
	AT4G31230	2.11775		AT1G20823	-2.1897
	ML2	2.11643		AT1G65570	-2.18366
	AT5G12300	2.11456		AT1G52565	-2.18307
	MPK18	2.11199		AT1G54890	-2.18171
	AT3G23700	2.11149		AT1G22220	-2.18082
	AT3G04030	2.11088		AT3G43850	-2.17789
	AT3G01350	2.11013		AT4G30650	-2.17629
	AT1G55265	2.10944		AT5G65320	-2.17467
	AT3G22440	2.10894		GGPS4	-2.17464
	AT3G18230	2.10857		AT5G61890	-2.1728
	AT2G45220	2.10819		AT1G70450	-2.16945
	AT5G10060	2.10792		AT3G59830	-2.16457
	AT4G30130	2.1066		MIF3	-2.16371
	AT1G69570	2.10517		GLIP1	-2.1584
	AT4G11670	2.10422		UNE15	-2.15262
	EMB2773	2.10403		AT3G59130	-2.15209
	AT1G70620	2.10396		NDB2	-2.14621
	TPR3	2.10335		AT4G26220	-2.14502
	AT1G49470	2.10288		AT5G44820	-2.1433
	AT1G22430	2.10225		AT5G51470	-2.14204
	STY1	2.10132		AT1G23140	-2.14043
	STY2	2.10103		AT5G38010	-2.13924
	AT1G68690	2.0999		ST4B	-2.1369
	SPPL5	2.09707		AT2G47550	-2.1348
	RLP35	2.09564		AT3G01730	-2.13464
	EMB2016	2.09311		AT4G01240	-2.13434
	KUP10	2.09269		AT5G46900	-2.13265
	SIP2	2.09242		CCR2 (NC_003071 16344150..16346665)	-2.13259
	AT1G18000	2.09116		HL	-2.13099
	AT4G03470	2.09045		IMD1	-2.13047
	AT3G47090	2.09028		AT4G30530	-2.12885
	AT1G15610	2.08995		PSK1	-2.12746
	AT2G29320	2.08769		NLM1	-2.12706
	AT5G47480	2.08721		BGAL14	-2.12411
	MPK14	2.08608		AT2G26390	-2.12226
	CAT2 (NC_003070 21464000..21468420)	2.07972		MYB14	-2.12034
	AT5G07650	2.07799		FLA13	-2.11671
	UBP15	2.07746		SOT17	-2.11367
	AT1G21630	2.07428		RABH1d	-2.11299
	AT1G04300	2.07296		AT1G68390	-2.11233
	MEE29	2.07275		AT4G22235	-2.10856
	AT1G44180	2.07206		AT2G32487	-2.1004
	AT5G48770	2.0711		TOPP6	-2.09991
	AT5G14940	2.07102		AT1G26730	-2.09978
	AT5G43560	2.0695		NSP3	-2.09683
	NAC052	2.06903		AT4G25160	-2.09334
	AT1G02060	2.06893		AT3G51470	-2.08742
	CNGC12	2.0687		RHS12	-2.08665
	AT2G28990	2.06687		ROPGEF4	-2.08546
	AT5G10900	2.06492		AT1G12550	-2.08226
	ATG2 (NC_003074 6639710..6648857)	2.06236		AT5G24600	-2.08129
	AT2G01690	2.06162		AT3G03290	-2.07564
	AT1G79740	2.06145		EXPA18	-2.07534
	PP2-A13	2.06021		AT1G20750	-2.07211
	AT2G30600	2.05797		AT5G23820	-2.07145
	SRF2	2.05795		NAC015	-2.07082
	WRKY48	2.05778		AT5G60800	-2.07044
	AT5G43930	2.05663		AT5G42785	-2.06977
	emb1011	2.05396		AT2G46150	-2.06891
	AT5G49660	2.05369		SCPL11	-2.0686
	AT2G45850	2.05276		AT5G20820	-2.06823
	AT5G67370	2.05247		AT5G67210	-2.06753
	AT1G75960	2.05222		AT5G02170	-2.06729
	AT2G41060	2.05036		AT1G08340	-2.06648
	WRKY33	2.04993		AT3G22550	-2.06222
	PLDALPHA2	2.04925		LHCB2.2	-2.06167
	AT1G21670	2.04728		AT1G02570	-2.05526
	AT5G07080	2.04498		CYCP3;2	-2.05391
	IQD14	2.04461		BGLU34	-2.0532
	AT3G12320	2.04429		AT3G55700	-2.05181
	AT1G63750	2.04354		AT1G52910	-2.05071
	MLS	2.04319		AT3G22570	-2.05058
	AT4G32760	2.04284		BGLU21	-2.04856
	CRSH	2.04094		MRH6	-2.04607
	TMT1	2.03996		IAA7	-2.04521
	AT4G04460	2.038		ACT1	-2.04516
	ATC	2.03799		AT1G05210	-2.0445
	AT1G06650	2.0374		AT1G54010	-2.04243
	RSH2 (NC_003074 4650756..4653914)	2.03732		LCR68	-2.04096
	AT3G26910	2.03569		AT4G10390	-2.03945
	KNAT1	2.03463		FLA15	-2.03937
	HAC4	2.03326		AOC3	-2.03071
	MYB33	2.0301		NRS/ER	-2.0298
	AT4G28350	2.02859		TT5	-2.02874
	KNAT3	2.02814		AT2G14900	-2.02858
	AT4G14900	2.02739		AT3G18510	-2.02732
	AT5G05430	2.02672		HSFB3	-2.02418
	YLS7	2.02609		XTH13	-2.02393
	AT5G65380	2.026		AT5G62280	-2.02139
	AT2G32295	2.02557		AT4G30845	-2.02129
	ATSPO11-1	2.02502		AT3G59440	-2.02012
	PAA2 (NC_003076 7243001..7249170)	2.02422		AT2G47270	-2.01952
	AT4G04990	2.02325		AT3G28500	-2.01774
	AT5G08450	2.02184		AT1G52000	-2.01756
	AT1G20880	2.02168		AT2G31141	-2.01193
	AGL65	2.01996		WAG2	-2.01123
	AT3G50390	2.01992		AT2G36210	-2.00947
	AT1G25550	2.01585		AT5G02390	-2.00111
	NAC003	2.01576		AT2G42690	-2.00104
	SOFL2	2.01551
	AT1G77160	2.01307
	WRKY14	2.01305
	AT2G01190	2.01236
	AT1G79640	2.01051
	AT4G24860	2.01049
	AT5G62140	2.01014
	AT5G41300	2.00967
	PIL2	2.00717
	RD21	2.00665
	AT3G42850	2.00528
	CNGC13	2.00526
	AT1G51440	2.00498
	HB-8	2.00454
	CYP78A8	2.00421
	NAC105	2.00379
	CPK23	2.00243
	AT5G07380	2.00231
	AT4G03150	2.00191
	AT3G62930	2.00161
	BLH1	2.00145
	RHL41	2.00133
	PRR5	2.00131

## Sheet: Sheet1
Feature ID	WT - RNA-Seq_ Y1 - RPKM	WT - RNA-Seq-1_Y2 - RPKM	MAX1 - RNA-Seq-3_Y9 - RPKM	MAX1 - RNA-Seq-4_Y10 - RPKM	MAX1 - RNA-Seq-8_Y11 - RPKM
1-Oct	12.1252	10.3974	10.8356	18.8118	12.4915
2A6	13.1904	12.0701	13.432	9.87207	12.0024
2-Cys Prx B	14.8733	15.0676	18.716	18.0928	18.288
2-Oct	1.01421	0.737578	1.0628	0.716398	0.539348
3BETAHSD/D1	22.0071	20.9196	19.1437	17.2986	19.8317
3BETAHSD/D2	10.3064	9.5986	8.93663	6.88158	9.60423
3-Oct	7.54882	6.16245	5.96811	3.13551	3.89136
4CL1	100.208	83.0115	94.0565	72.3809	97.0995
4CL2	59.7285	58.1378	60.144	45.0786	64.0069
4CL3	0.555492	0.632311	0.250557	0.223329	0.424882
4CL5	46.2535	49.1795	39.6622	30.6744	37.6193
4-Oct	12.3558	15.7368	10.969	14.6362	11.5162
5-FCL	18.7437	20.1563	21.295	23.3714	21.77
5-Oct	2.06312	1.80659	3.71586	2.71588	3.45452
5PTASE11	0.689392	1.08749	1.37775	1.06245	1.88543
5PTASE13	4.04613	4.62069	4.12075	3.06803	4.42786
5PTASE2	8.94561	7.63643	12.6648	17.2569	12.1195
A7	0	0	0	0	0
AAC1	1051.07	981.614	822.04	588.06	677.62
AAC2	22.2334	22.5706	24.0253	15.202	18.5683
AAC3	21.7886	23.2833	26.3593	29.5026	22.8537
AACT1	0.03179	0.0339708	0	0	0
AAE1	22.4406	20.2774	23.1931	21.1284	21.889
AAE12	0.469719	1.2688	0.135361	0.0201085	0.0405067
AAE14	1.1954	1.40514	1.37793	1.41242	1.58066
AAE15	7.05474	8.0834	7.73028	9.1284	12.2483
AAE16	5.76269	7.66931	9.08798	12.3132	10.3213
AAE17	33.8691	38.9217	40.3101	44.9413	47.9877
AAE18	9.29974	9.56228	8.64403	8.16938	10.3722
AAE5	47.3872	61.3119	72.3316	109.16	73.2567
AAE7	30.3951	35.9184	42.5192	54.3694	46.1147
AAH	14.0553	16.1591	32.7654	41.2153	32.5986
AAO2	10.6219	9.88459	14.0936	11.606	14.3005
AAO3	2.31648	2.81017	3.89038	4.88684	4.25398
AAP1	16.5222	15.6648	12.1907	9.72674	13.6154
AAP2	206.671	157.486	187.093	126.549	176.326
AAP3	33.5155	33.6173	16.8623	20.9696	21.5559
AAP4	91.921	66.2405	65.1858	34.011	53.6439
AAP5	37.2218	30.724	21.5959	14.3861	20.311
AAP6	45.275	28.499	35.5368	24.4485	35.2301
AAP7	14.2622	20.2836	12.1029	8.46621	10.4453
AAP8	0	0.0188052	0	0	0.018211
AAPT1	54.3708	47.343	47.2169	39.6538	41.7482
AAPT2	128.617	132.993	111.828	106.393	102.554
AAR3	16.3241	17.5327	19.9005	21.829	21.0836
AAT	28.2799	25.8159	23.936	17.1938	22.1856
AAT1	6.61667	6.72537	14.6552	17.6992	14.8585
AATP1	7.31941	7.36961	25.0657	29.9052	23.4973
ABA1	9.87174	11.0865	17.6221	21.1572	16.9067
ABA2	24.6622	22.3328	17.2039	15.8258	16.2368
ABA3	7.85426	10.1067	13.4572	14.576	13.955
ABA4	40.6702	35.6037	42.5309	45.8153	43.0792
ABAP1	2.00783	2.13416	2.61883	1.30029	2.35407
ABC1 (NC_003075 2427798..2429850)	28.9423	27.2003	35.9664	37.7097	37.183
ABC1 (NC_003075 708543..711256)	9.5778	10.8369	12.2432	10.7631	12.1949
ABC4	0.952112	0.739946	1.07482	0.711438	1.32863
ABCA1	6.60251	8.27935	8.49567	10.8106	10.6465
ABCA2	28.4025	28.5292	38.0771	47.8071	47.2774
ABCA4	1.51982	1.09531	0.316672	0.0680888	0.310893
ABCB1	17.043	17.7039	22.1496	16.2826	21.1981
ABCB19	18.6989	18.9209	23.4818	14.8302	19.2641
ABCB4	44.5829	49.5064	48.278	47.1802	58.3729
ABCG14	53.6161	52.0458	66.4982	93.6211	69.5028
ABCG25	20.3301	16.5601	19.3618	18.7409	20.1664
ABF1	19.7219	17.6666	17.8153	20.6823	20.074
ABF2	16.2734	16.7304	16.2569	17.2547	17.8512
ABF3	44.7494	49.139	58.3774	54.3962	61.3386
ABF4	29.6126	29.9167	36.7036	46.8724	39.9217
ABH1	10.1574	10.9481	15.2727	14.503	14.6575
ABI1	49.1216	53.9986	46.0589	51.5623	48.6943
ABI2	4.44394	4.28423	4.77197	5.39711	5.12358
ABI3	0	0	0	0.0129658	0
ABI4	0	0	0	0	0
ABI5	0.525976	0.499607	0.372042	0.652987	0.272149
ABIL1	26.3419	24.397	29.3986	23.0451	31.5752
ABIL2	4.37479	6.12019	8.14161	8.72365	9.46904
ABIL3	13.8388	15.8972	11.4943	9.64587	13.3769
ABIL4	23.345	24.57	31.0099	28.558	33.6368
ABO1	8.0372	7.63716	9.43186	7.97885	8.6453
ABO3	1.19524	1.72427	2.78994	2.67096	1.51517
ABO5	4.68372	6.54503	7.32978	7.97185	6.72436
ABP1	30.9869	29.7212	30.0949	28.1907	33.0217
ABR1	1.81203	2.93847	2.96817	5.75667	3.33907
ACA.l	15.0223	21.2321	15.1998	12.0903	15.3985
ACA1 (NC_003070 9671637..9676157)	17.5131	15.6853	17.544	16.9856	15.0404
ACA1 (NC_003074 19538689..19541284)	0.14547	0.116587	0.137195	0.0840714	0.112903
ACA10	20.6277	23.399	29.9941	33.7565	30.3948
ACA11	43.4349	55.8466	40.4433	41.6953	40.1467
ACA2 (NC_003071 12029996..12032420)	0.068288	0.0364862	0.0322017	0	0.141333
ACA2 (NC_003075 17682976..17686941)	28.4454	30.9141	25.0494	21.7158	25.2387
ACA3	0.0440877	0.0942241	0.103949	0.0679454	0.159682
ACA4 (NC_003071 17332083..17337269)	5.43796	4.69042	7.50219	7.94202	6.45676
ACA4 (NC_003075 11219771..11221126)	0	0.100201	0.294781	0.240851	0.12938
ACA5	0	0	0	0	0
ACA6	0	0	0	0	0
ACA7	0.234039	0.125047	0.0551814	0.135258	0.0302739
ACA8 (NC_003076 22813767..22816162)	0	0	0	0	0
ACA8 (NC_003076 23109437..23117563)	32.5896	30.5543	31.5425	25.9353	33.7602
ACA9	2.47901	3.26149	2.14944	1.81782	3.18601
ACAT2	86.4223	78.9584	62.7945	42.0377	58.1138
ACBP1	12.5741	12.4852	13.5553	10.9494	11.7146
ACBP2	15.2273	16.6709	21.4345	22.5168	23.1326
ACBP3	41.7332	39.8297	35.1525	51.241	38.3382
ACBP4	33.6613	32.9278	34.392	29.3839	36.3616
ACBP5	0.380249	0.454138	0.442999	0.310245	0.428214
ACBP6	694.936	662.717	544.74	522.629	560.676
ACC1	11.8398	12.6669	15.1251	12.5407	16.2858
ACC2	0.791802	0.912005	1.06199	1.07525	1.28952
ACD1	4.10182	5.72251	5.81466	8.03844	6.98278
ACD11	84.8167	107.179	97.8194	130.715	96.8386
ACD1-LIKE	10.6571	11.8978	14.6007	16.9701	18.3899
ACD2	17.6475	20.1656	17.4646	18.4941	18.7735
ACD32.1	5.90329	5.56353	5.99277	8.05536	6.02407
ACD6	0.106754	0.0798544	0.070477	0.0493571	0.12152
ACHT1	14.5568	15.4914	18.8982	17.9565	22.0069
ACHT2	12.8951	14.8796	14.6342	16.3416	14.3692
ACHT3	0.0523541	0	0	0	0
ACHT4	37.2896	34.8385	44.592	57.7946	50.9894
ACHT5	33.4763	29.7458	34.5318	34.8735	35.5837
ACI1	2.3439	2.98774	3.61585	2.32219	3.55169
ACL	39.4673	37.0018	41.0392	51.2037	39.3912
ACL5	34.2167	38.4846	72.4197	115.956	117.386
ACLA-1	102.624	98.4094	83.4294	54.6831	75.0822
ACLA-2	48.9089	48.817	42.304	26.6001	37.9069
ACLA-3	57.6978	57.3457	52.7263	58.7466	52.6756
ACLB-1	27.4913	33.5948	41.6344	27.7062	44.0426
ACLB-2	33.1337	37.6138	33.6534	18.3697	32.3174
ACO1 (NC_003071 8475965..8477502)	30.8093	41.6295	25.4683	13.7582	20.2242
ACO1 (NC_003075 16972597..16978057)	84.0354	96.6133	97.8435	98.295	103.836
ACO2 (NC_003070 23082169..23084253)	467.212	622.57	351.065	312.593	231.818
ACO2 (NC_003075 13542917..13548629)	90.0597	100.03	101.001	94.8274	109.395
ACO3	93.5126	101.926	104.416	95.9075	111.496
ACOS5	0.335473	0.179243	0.158195	0.0705016	0.173579
ACP1	98.5681	78.4014	81.7845	50.3315	56.8798
ACP2	155.23	144.176	159.42	117.637	132.624
ACP3	112.683	109.615	111.405	97.1869	101.328
ACP4	9.89802	8.43224	9.20531	13.178	10.2143
ACP5	0.119667	0.383627	0.507866	0.276635	0.24767
ACR1	0.655921	0.934556	0.747485	0.716032	0.56564
ACR3	159.922	151.354	248.22	286.339	243.583
ACR4	21.3651	25.4147	30.6287	20.072	23.3763
ACR5	50.6195	55.7249	71.0286	89.2724	75.8632
ACR6	2.02034	2.0759	6.80086	8.23917	6.56163
ACR7	12.1617	14.4735	20.9235	26.3783	20.7062
ACR8	14.7696	10.9988	11.5313	8.46283	11.2251
ACS	82.8418	86.6716	77.6695	73.1963	77.8898
ACS1	0.0685207	0.0549159	0	0.0264001	0
ACS10	10.5968	11.1928	13.7578	15.4706	13.8554
ACS11	1.0539	0.485428	0.616931	0.39205	0.977784
ACS12	5.70741	7.46739	10.0721	10.8792	11.9024
ACS2	0.733907	1.05468	0.513151	0.448522	0.549961
ACS3	0	0	0	0	0
ACS4	0	0.0188448	0.0166319	0.0271782	0
ACS5	0.776526	0.329057	0.227282	0.330135	0.401787
ACS6	11.3823	13.0363	6.787	6.5616	6.91299
ACS7	1.10914	1.67625	1.24031	1.53841	1.5085
ACS8	0	0.0150864	0.0399445	0	0.0730486
ACS9	0	0	0	0	0
ACT1	16.6808	23.0698	11.9527	7.20482	9.99709
ACT11	24.429	16.3857	21.4857	11.5593	16.9016
ACT12	0	0	0	0	0
ACT2	546.202	531.071	442.266	410.753	415.379
ACT3	18.3028	15.074	13.4713	7.63634	10.7729
ACT4	0.171829	0	0.175559	0.0220678	0.54826
ACT7	294.464	306.971	323.525	263.083	296.583
ACT8	406.791	457.334	380.72	350.194	382.188
ACT9	0.0456494	0.0243904	0.0430525	0	0.0708591
ACX1	56.0143	73.9933	62.2682	61.9693	61.9318
ACX2	25.5587	31.391	47.391	64.0808	54.2616
ACX3	32.0606	33.5815	34.8371	31.9778	42.4297
ACX4	89.5193	108.469	108.666	156.127	121.526
ACX5	4.96891	6.30394	6.52086	7.05495	6.87056
ACX6	1.09261	0.869184	1.07625	0.561288	0.85428
ACYB-2	234.497	218.077	214.875	181.83	206.826
ADA2A	9.41622	10.3324	10.4931	12.5818	11.5635
ADA2B	20.7043	21.3296	23.6157	26.4321	23.8813
ADAP	16.0139	16.1494	13.0597	8.19984	10.2945
ADC1	20.3407	20.9753	26.3425	21.8723	21.805
ADC2	35.2753	38.5078	63.1957	65.5115	59.2631
ADF1	149.07	137.394	127.582	122.904	112.699
ADF10	0	0	0	0	0
ADF11	189.21	169.958	83.799	63.1044	94.7553
ADF2	160.912	148.137	140.377	150.661	138.921
ADF3	353.621	320.001	294.684	275.683	263.409
ADF4	110.22	91.6107	80.0737	69.367	76.4992
ADF5	51.1057	44.0571	52.1865	59.5364	52.8233
ADF6	68.0912	53.2882	56.6153	63.148	50.8394
ADF7	0	0.0399611	0.0352685	0	0
ADF8	108.369	108.762	55.6518	38.6734	69.8567
ADF9	4.29517	3.93903	4.80659	4.10013	3.08481
ADG1	7.71395	8.07316	8.72516	5.24965	8.4627
ADH1	35.6238	74.0326	29.2349	33.4356	28.2022
ADK	89.5612	83.4416	63.7117	57.5707	58.3088
ADK1 (NC_003070 1004768..1008370)	8.27634	9.9697	11.6373	11.1482	13.5254
ADK1 (NC_003074 3011989..3014944)	165.225	134.768	112.144	62.2756	94.9676
ADK1 (NC_003076 25393000..25394907)	123.556	134.902	123.01	109.065	113.019
ADK2	103.167	90.9008	86.3799	52.376	78.4596
ADL6	24.3085	25.4478	32.0788	31.4262	32.5539
ADNT1	70.6918	70.8805	85.5396	90.1118	88.9815
ADPG1	0	0.0502568	0.014785	0.120801	0.0973374
ADR1	7.89162	7.73659	9.08446	9.19038	8.09259
ADR1-L1	40.4197	38.1844	49.442	57.6014	50.1174
ADR1-L2	24.1308	24.1695	29.7863	35.3468	33.0502
ADR1-L3	0	0	0.0126605	0.041377	0.0138917
ADS1	7.70378	7.43984	5.08976	2.57135	4.45501
ADSS	34.7215	35.8203	34.9844	27.7568	32.0864
ADT1	5.52687	4.89091	5.52467	3.50468	5.52575
ADT2	20.892	22.1306	21.4678	22.2474	20.883
ADT4	32.5369	34.8165	33.9477	27.2681	38.862
ADT5	45.2865	54.0621	56.3781	43.9453	59.2732
ADT6	6.39988	6.89466	7.65958	7.9334	7.39666
AER	7.6916	8.63238	11.3992	21.4812	14.9504
AFB2	43.373	38.9555	41.1228	39.7935	38.3527
AFB3	21.5786	25.119	26.4543	27.105	25.702
AFB5	26.8327	25.3194	28.6243	24.5494	25.8673
AFH1	9.94184	10.3296	11.6737	7.21474	12.9625
AFH14	5.56454	5.99092	7.02172	7.11272	8.05676
AFO	0	0	0	0	0
AFP1	1.8666	2.12393	1.93972	1.49162	1.53814
AFP2	6.60234	5.14798	6.24166	8.13039	5.57373
AFP3	22.4454	30.9089	21.5303	24.8238	20.7834
AFR	6.21731	5.29362	9.00351	11.0036	11.6847
AG	0	0.0331121	0.0438356	0	0
AGAL1	11.4785	11.167	8.76055	8.35931	9.78417
AGAL2	15.4017	13.6104	15.6666	8.71841	11.6914
AGB1	36.4014	38.1761	40.7799	40.2716	40.7367
AGC1.5	2.10983	2.12063	2.55129	2.65597	3.19932
AGC1.7	1.6378	1.64077	0.84472	0.631021	1.37706
AGC2-1	6.95084	5.46362	3.45106	3.19307	3.51002
AGD1	4.11942	4.30382	3.36514	3.20971	3.91427
AGD11	7.83272	7.09128	2.71888	2.17955	2.64556
AGD13	11.7476	9.91278	6.66911	5.50759	6.17675
AGD15	3.41479	2.67254	2.31334	2.26073	1.96595
AGD2 (NC_003070 22400926..22407777)	14.0353	14.0727	17.3032	14.916	20.4514
AGD2 (NC_003075 16171693..16174686)	36.9308	33.8746	33.4481	22.5332	27.6194
AGD4	9.52924	9.9308	12.582	11.0774	13.0261
AGD5	28.1467	31.8908	44.0858	49.6876	52.8886
AGD6	38.2211	38.3691	40.2418	36.5232	37.389
AGD7	25.4504	31.5769	34.3165	30.6209	34.5033
AGD8	30.0874	29.4645	29.6558	23.4267	28.9473
AGD9	61.5973	61.1388	54.8451	53.2554	51.4138
AGF1	6.28709	4.95039	7.28177	6.09123	5.68807
AGF2	21.4269	20.3602	21.6408	29.0955	20.2737
AGG2	15.7705	16.0407	12.4717	11.3261	11.2112
AGK2	41.5769	40.4848	40.8389	34.7623	37.464
AGL101	0	0	0	0.106691	0.07164
AGL102	2.44508	2.27411	1.96436	2.3028	3.37366
AGL103	0	0	0	0	0
AGL104	0	0	0	0	0
AGL105	0	0	0.0228328	0.0373111	0
AGL12	49.6561	41.5218	53.8188	49.1449	53.2123
AGL13	0	0.058697	0.0518042	0	0.170527
AGL14	38.7493	39.9495	64.5737	59.5271	61.201
AGL15	1.41062	1.28407	2.16802	1.3688	1.86525
AGL16	41.4168	45.32	67.0269	76.2387	77.6801
AGL17	11.9932	15.1705	16.4667	18.5263	18.5299
AGL18	9.74611	10.0782	10.0826	12.9173	10.8149
AGL19	25.9664	21.6463	23.2545	11.0974	16.5967
AGL20	39.6368	44.492	74.2793	90.6608	73.1892
AGL21	17.2219	21.3704	30.8603	42.9539	36.5893
AGL23	0	0	0	0	0
AGL24	0.572763	0.535547	0.27009	0.588473	0.222268
AGL26	32.781	35.0129	36.7483	39.6528	37.9387
AGL28	0	0	0	0	0
AGL29	0.543351	1.01609	0.640552	1.36075	0.773131
AGL30	2.64248	3.19084	3.93761	4.5815	4.79909
AGL31	60.1941	57.5087	69.1957	76.9388	73.7688
AGL33	0	0	0	0	0
AGL34	0	0	0	0	0
AGL36	0	0	0	0.0315639	0
AGL38	0	0	0.0283159	0	0
AGL39	0.0499106	0.0533344	0.0470713	0.0384597	0.129123
AGL41	0	0	0	0	0
AGL42	37.5452	47.8742	66.9086	76.0024	72.8911
AGL43	0	0	0	0	0
AGL44	6.05321	5.85591	9.68776	16.5729	10.1079
AGL46	0.204309	0.414816	0.500985	1.22799	0.824558
AGL48	0	0	0	0	0
AGL49	0	0	0.0277198	0	0
AGL50	0	0	0	0	0
AGL51	0	0	0	0	0
AGL52	0	0	0.0239398	0	0
AGL53	0	0	0	0	0
AGL54	0	0	0	0	0
AGL55	0	0.0932426	0	0	0
AGL56	0	0	0	0	0.042913
AGL57	0	0	0.0759629	0	0
AGL58	0.180143	0	0.0424739	0	0
AGL59	0	0	0	0	0
AGL6	0	0.024569	0.0216838	0	0.0237926
AGL61	0.161435	0.057503	0.0761256	0	0.0835288
AGL62	3.4662	3.91767	3.79291	5.51313	4.27673
AGL64	0.0900716	0.0481252	0.0849477	0	0.139813
AGL65	1.79118	1.85692	2.94995	4.1613	3.94229
AGL66	0	0	0	0	0
AGL67	0.547295	0.877259	0.215067	0.175721	0.259581
AGL71	4.25203	4.31398	5.33935	6.95795	6.7238
AGL75	0	0	0	0	0
AGL76	0	0	0	0	0
AGL77	0	0.0209632	0	0.0302333	0
AGL78	0	0	0	0.0754949	0
AGL79	3.14962	3.11505	8.27935	6.66137	8.35637
AGL8	0.400655	0.451925	0.545802	0.651771	0.322475
AGL80	1.56225	2.26565	2.96781	4.2306	3.21025
AGL81	0	0	0	0	0
AGL82	0	0	0	0	0
AGL83	0	0	0	0	0
AGL85	0	0.0552549	0.0975326	0.0796891	0
AGL86	0	0	0	0	0
AGL87	0.048891	0.10449	0.115274	0	0.075891
AGL88	0	0	0	0	0
AGL89	0	0	0.0352685	0	0
AGL90	0	0	0	0	0
AGL91	0	0	0	0	0
AGL92	0	0	0	0.0277627	0
AGL93	0.34662	0.154333	0.108967	0.178064	0.209238
AGL94	0.0652727	0.209251	0.123119	0.0251486	0.118206
AGL95	0	0	0	0	0
AGL96	0	0.0368366	0.0650217	0	0
AGL97	0	0	0	0	0
AGL98	0.101535	0	0.0957593	0.0391201	0.052536
AGL99	0	0	0	0	0
AGO1	57.7663	72.419	89.6695	80.6287	95.5412
AGO2	8.62974	10.0652	8.88323	9.96316	9.73157
AGO3	0	0.0749062	0.052888	0.0972274	0.087047
AGO4	9.47201	9.74285	12.4633	9.1084	12.3136
AGO5	0.0158249	0.00845525	0	0.0121942	0.00818807
AGO6	0.301862	0.591377	0.36377	0.232606	0.425178
AGO7	1.9398	1.69907	2.30931	2.19313	2.78893
AGO9	0	0	0	0	0.0172335
AGP1	61.945	42.3118	47.2017	32.1656	32.9983
AGP10	164.119	199.887	196.949	197.358	186.713
AGP11	0.200239	0.0356625	0	0.0514328	0.0345356
AGP12	375.878	279.936	151.205	108.381	127.003
AGP13	83.586	53.0563	42.6097	24.5318	33.5055
AGP14	116.456	94.971	73.0281	52.5831	60.9962
AGP15	513.078	365.054	327.083	218.082	252.52
AGP16	126.859	129.997	105.48	94.337	83.1266
AGP17	0.93594	0.27504	0.110337	0.108181	0.193708
AGP18	45.1665	41.412	33.6841	14.7539	22.5125
AGP19	1.61478	1.7615	3.45829	1.86645	3.41167
AGP2	414.663	339.114	199.111	155.029	216.495
AGP20	33.4207	27.5883	28.9672	20.5892	23.1603
AGP21	167.494	120.497	105.681	73.3763	102.194
AGP22	308.051	173.105	145.588	79.9589	124.785
AGP23	0	0.0727747	0	0	0
AGP24	248.032	211.038	114.889	75.3737	112.418
AGP25	23.4498	27.6345	29.5911	28.3149	28.3866
AGP26	10.2368	8.58413	10.6266	6.62829	7.87148
AGP27	3.59658	3.94185	5.21844	4.83223	5.29649
AGP3	333.006	296.613	127.437	86.4152	137.084
AGP30	6.47901	4.78534	19.2973	7.04829	8.8492
AGP31	328.58	279.983	276.186	173.471	232.364
AGP4	138.183	116.55	105.925	61.9563	84.2013
AGP40	0	0	0	0	0
AGP41	8.20215	7.50603	3.08599	1.0758	2.97977
AGP5	1.71619	1.17895	1.42588	0.755686	1.31084
AGP6	0.456909	0.671347	0.35012	0.572132	0.325066
AGP7	93.4635	72.63	69.7514	41.345	58.4517
AGP9	163.354	135.035	138.744	67.8765	99.2141
AGT	42.1009	62.2696	93.8167	180.039	109.999
AGT2	127.857	172.823	146.634	145.041	125.282
AGT3	71.7772	87.7029	86.8017	132.625	94.134
AGY1	5.39829	7.22989	9.63547	12.6007	12.2544
AHA10	0.671547	0.745941	1.00835	0.953243	1.09727
AHBP-1B	15.6816	14.8126	18.208	19.1658	18.5349
AHG1	0.296228	0.17586	0.201772	0.253627	0.221394
AHG2	6.50129	7.38451	8.99351	7.74228	9.90342
AHL1	67.5589	68.5923	80.0154	93.8298	87.6807
AHL18	0.881754	0.639378	0.772194	0.485325	0.52141
AHL19	65.5288	68.6843	79.1838	80.1974	82.2565
AHL20	38.8779	36.6422	40.5862	44.2968	41.5721
AHL22	50.9179	46.5597	62.121	65.7124	57.571
AHP1	174.82	188.217	141.81	175.367	151.421
AHP2 (NC_003070 4567934..4570598)	2.90719	2.2115	1.48709	1.13909	1.32576
AHP2 (NC_003074 11264146..11265532)	75.5609	65.247	58.0418	56.9517	63.9223
AHP3	59.7952	51.8014	48.1841	49.2051	49.7188
AHP4	0.509146	0.932696	4.11585	9.97648	2.48386
AHP5	24.6151	23.2122	26.8682	30.1897	23.316
AIB	6.38087	16.376	6.81024	5.85113	6.44905
AIF1	4.36161	3.54981	2.7503	2.2276	3.20146
AIG1	0	0	0	0.0266544	0
AIG2	11.0357	12.3993	7.7911	6.36573	5.2859
AIG2L	10.1889	5.03764	0.93224	0.41014	1.10159
AIL5	1.15985	1.79556	1.51458	1.39791	1.67727
AIL6	6.36356	7.53641	11.315	8.10496	12.3735
AIL7	0.436459	0.520215	0.870757	0.77613	0.885952
AILP1	212.972	226.089	326.695	388.133	306.71
AIM1	50.5931	52.8074	55.6336	62.087	59.9288
AIP3	47.7553	42.7789	34.9995	28.6285	31.7075
AIR1	338.8	375.099	182.504	70.62	184.295
AIR12	32.9043	30.7607	24.2355	16.8387	22.9612
AIR3	22.4515	20.2035	14.8871	9.89469	15.3158
AIR9	15.6849	16.204	19.4757	16.8709	19.9514
AK3	27.1106	46.6854	34.3143	17.1325	22.7235
AK-HSDH I	12.8846	17.633	17.2439	13.0004	15.9705
AK-HSDH II	9.10159	9.92444	11.2407	9.37509	10.668
AKINBETA1	30.7185	36.5923	50.2084	68.2822	57.0567
AK-LYS1	19.5172	20.7606	19.0325	19.4627	20.0386
AKN2	93.1668	149.574	84.4566	38.5421	62.4211
AKR2	65.0707	62.8666	62.0259	57.721	57.7471
AKR2B	123.653	127.681	116.406	111.476	115.272
AKRP	18.1544	19.6705	20.9874	25.6355	26.6068
AL1	42.5277	44.5061	44.3623	44.4164	45.7669
AL2	48.4589	46.6085	48.2822	47.3964	41.3729
AL3	98.0671	95.3486	93.3395	107.343	96.8614
AL4	72.1474	66.3824	72.2078	75.1893	69.8258
AL5	17.2446	14.7526	17.3293	21.7684	15.7608
AL6	38.9909	33.758	33.9033	35.9501	34.3239
AL7	62.0051	57.5382	61.8045	65.0575	58.8572
ALA1	12.6082	14.8204	15.4962	17.1774	18.1888
ALA2	10.7491	12.7872	17.2201	18.6059	21.6206
ALA3	10.1385	11.3089	14.7731	16.5135	16.676
AlaAT1	51.7098	65.7274	59.3194	63.3441	61.2
ALAAT2	10.2883	9.94198	7.3469	9.17962	7.78121
ALATS	75.7186	75.0285	89.6773	99.1352	90.4706
ALB1	9.07006	11.5886	12.3569	13.4617	15.191
ALB3	25.0938	30.1253	38.2049	54.852	46.8969
ALB4	7.11691	7.73003	9.73738	10.4078	9.78391
ALC	7.11419	5.82472	10.74	11.0823	9.00387
ALD1	0.0327426	0.0174944	0.04632	0	0
ALDH10A8	88.4662	89.8286	79.6144	73.6543	75.8853
ALDH10A9	78.8324	84.041	76.4988	78.7399	76.6355
ALDH11A3	9.17049	8.76138	8.83877	12.9096	9.03626
ALDH12A1	18.8938	22.2444	23.8661	28.6218	27.8433
ALDH22A1	17.5412	16.2683	16.6307	13.6239	14.0877
ALDH2B4	104.473	118.604	117.405	139.32	114.092
ALDH2B7	13.8639	16.5985	16.8201	15.9936	20.2248
ALDH2C4	192.751	225.95	170.28	188.292	173.535
ALDH3F1	7.26717	7.15807	11.8633	8.72042	9.2138
ALDH3H1	58.7937	51.9928	48.7462	45.0692	48.7155
ALDH3I1	5.83311	6.33502	7.32007	8.45761	7.94572
ALDH5F1	40.3509	36.9554	38.6251	34.7212	34.8948
ALDH6B2	38.1984	42.2651	59.5625	78.2254	63.7079
ALDH7B4	146.886	211.024	166.251	249.159	177.31
ALE1	0	0	0	0	0
ALE2	6.86664	6.5054	8.70964	7.09173	8.32301
ALF4	13.9307	13.0687	12.2718	13.6431	12.8999
ALF5	23.0027	22.0196	24.757	29.3527	28.4561
ALG12	21.0485	20.4364	25.0339	26.7328	26.1109
ALG3	19.3929	19.9634	20.3473	20.8464	22.6104
ALIS1	53.6983	55.5268	59.8948	69.2497	57.3303
ALIS5	22.1067	21.572	21.0603	27.9065	23.423
ALL1	4.0375	3.19866	2.92152	1.77016	2.16111
ALMT1	8.85808	9.7401	17.2229	14.4924	24.1952
ALMT12	0.314661	0.213975	0.350718	0.154298	0.192413
ALMT9	13.2105	14.0497	13.8656	12.8839	13.5539
ALN	53.5384	46.523	63.0046	61.7436	67.6799
ALP	259.864	292.494	349.601	423.31	416.95
ALPHA DOX2	4.74232	5.22962	4.25811	5.32293	4.82908
alpha-ADR	12.0382	14.0603	17.5207	20.5925	22.4139
ALPHA-SNAP1	12.4992	11.9038	13.0497	14.2276	12.5715
ALPHA-SNAP2	110.72	112.955	105.311	106.044	109.02
ALPHA-VPE	7.29382	7.18832	10.6796	12.9884	9.43485
ALS3	16.9041	15.9492	20.4746	25.311	21.1494
ALY1	1.51802	2.12807	3.28858	3.1502	3.3051
ALY2	9.25228	10.1981	14.2605	16.1337	16.712
ALY3	2.68842	2.95184	5.67314	7.43711	8.45746
ALY4	54.562	55.3875	62.1673	65.5044	59.6089
AMC1	28.1396	30.5523	30.1577	31.8876	33.9081
AME3	29.9075	30.7737	32.1678	34.0331	30.4747
AMI1	13.5955	12.9652	14.609	14.5233	18.1624
AMK2	32.9245	31.1778	28.3401	28.9154	27.3276
AMP1	19.548	19.3447	34.5935	36.8418	37.8664
AMR1	0	0	0	0	0
AMS	0.371706	0.255346	0.212841	0.184131	0.164851
AMSH1	24.8173	25.7578	34.1409	37.1674	37.5258
AMSH2	13.4617	11.9212	16.8034	20.6746	18.4375
AMSH3	4.30948	5.00736	9.75684	10.7025	12.8549
AMT1;1	60.972	56.3993	89.723	101.619	87.2136
AMT1;2	19.472	14.5597	14.1744	8.78216	12.3389
AMT1;3	30.3332	25.5097	45.5404	54.3262	43.4309
AMT1;4	0	0	0	0	0
AMT1;5	0	0	0	0	0
AMT2	14.8877	11.6177	11.9822	12.119	11.6126
AMY1	0.596661	0.581334	0.628922	0.622042	0.780885
AMY2	3.70798	2.80966	2.98838	2.25984	2.40693
AMY3	9.63004	8.37252	8.6249	7.11909	9.09393
AN	20.3605	19.5018	22.1277	20.3619	20.4302
AN3	13.6642	13.5651	15.1431	10.2303	11.2184
ANAC026	1.61171	1.63163	3.84007	3.17021	5.35468
ANAC087	19.4597	22.6739	44.3782	60.7656	52.0446
ANK	0	0	0	0	0
ANK1	16.0398	18.0667	21.8989	21.8594	22.3043
ANL2	5.8104	6.04559	6.21532	4.24168	5.18998
ANN5	0	0.0282375	0.0249216	0	0
ANN6	0.0452792	0.0967707	0.0427035	0.0348909	0.0468564
ANNAT1	1127.43	1231.77	474.206	320.859	504.744
ANNAT2	392.703	440.085	243.187	153.171	247.616
ANNAT3	79.839	137.309	46.1746	31.0583	54.7646
ANNAT4	127.097	218.687	48.819	26.3021	65.9372
ANNAT7	7.13726	5.70873	7.03354	8.16732	10.1058
ANNAT8	2.64248	2.62609	2.74137	3.86882	2.70718
ANT	6.85576	3.62552	5.02034	3.06514	7.67568
ANT1	22.3038	30.4779	25.8183	25.7565	24.5825
ANTR2	4.13322	4.13913	5.73577	4.09493	5.19373
ANX1	0.875673	1.0917	1.35923	1.27925	2.00113
ANX2	0	0	0	0	0
AO	3.00844	2.33805	2.18254	1.32933	1.99203
AO1 (NC_003075 8541878..8544566)	5.33232	6.15881	4.99688	3.81169	4.68448
AO1 (NC_003076 7116737..7122774)	45.7985	40.477	54.2137	58.7058	53.8823
AO4	0.0122466	0.0916068	0.0461997	0.0377475	0.0316829
AOAT2	8.8977	9.28964	10.6028	7.76431	11.2233
AOC1	1.20745	2.47303	0.260966	0.271374	0.39047
AOC2	3.53871	3.15122	0.918996	0.869424	0.743009
AOC3	117.34	112.829	70.3952	44.3825	55.2387
AOC4	63.5641	76.3564	77.3372	57.57	75.804
AOP1	4.89761	3.68383	4.08087	3.261	4.82218
AOP2	0	0	0	0	0
AOP3	0.0312174	0.133435	0.0147208	0	0.0646094
AOS	56.7064	95.3082	43.8214	40.3202	41.0511
AOX1A	59.481	36.527	32.0943	41.2015	37.7322
AOX1B	0.102781	0	0.0484671	0.0396001	0
AOX1C	0.337315	0.520657	0.265105	0.404329	0.446027
AOX1D	0.638579	1.58554	4.44604	5.70224	2.54611
AOX2	0	0	0.0223168	0.0364679	0
AP1	0.0409283	0	0.0965001	0.0315382	0.021177
AP19	91.5073	81.8621	69.5502	75.0246	70.119
AP2	17.9346	18.4907	29.3976	28.6329	35.6045
AP3	0	0.0258957	0.0685644	0.149388	0.250774
AP4.3A	3.11361	2.98267	3.80527	4.27324	3.92749
APA1	483.899	436.191	379.532	463.095	499.698
APC10	12.5161	9.58694	9.31417	9.04177	9.38518
APC11	10.4425	9.43515	10.2889	7.71961	7.37988
APC2	3.69229	3.85339	4.27145	3.80243	4.19584
APC6	3.89798	3.89777	4.24102	3.00367	4.01122
APC8	4.8548	4.6554	4.84371	4.41041	3.72826
APE1	36.0418	38.4864	40.8564	40.8839	34.9712
APE2	16.5011	17.32	18.7739	15.9129	15.0929
APG1	26.2932	25.0781	26.5215	24.6715	25.5849
APG10	8.02021	7.80857	8.23632	6.83249	7.86153
APG12B	18.1468	15.6352	14.4263	13.0317	13.7646
APG2	9.18954	9.64515	11.6819	13.9562	13.2027
APG3	3.47599	2.89954	3.57932	3.33446	3.68883
APG5	16.7917	16.4655	17.3586	22.0293	17.8936
APG7	10.489	10.6598	11.6544	11.8039	13.1949
APG8A	232.247	233.582	263.648	317.72	269.826
APG8H	126.658	118.019	125.882	152.243	126.061
APG9	8.5189	9.79143	14.1442	17.6845	17.5189
APK	184.68	208.027	119.874	78.9199	104.261
APK1A	4.263	3.93161	3.59796	3.74526	3.75117
APK2A	21.9725	30.5977	29.5337	38.6178	33.4801
APK2B	42.6825	34.54	39.6263	41.1238	44.1692
APK3	6.01196	6.25306	5.21636	3.1502	4.81119
APK4	6.49778	6.7553	9.54293	12.8191	9.33679
APL	16.0858	15.4879	15.1398	15.4814	14.353
APL1	4.49786	4.97696	4.54304	5.12062	5.135
APL2	3.06613	3.68274	4.01369	2.45718	4.32787
APL3	2.97609	2.26181	3.21813	2.13513	3.23905
APL4	0.329934	0.36432	0.47712	0.372882	0.38695
APM1	55.3353	57.4364	61.0294	62.0314	52.8586
APO1	3.96576	4.97294	5.2922	7.52542	5.75104
APO2	9.97452	9.21	11.8122	11.069	12.1592
APO3	3.25886	3.70314	3.90678	4.35037	3.60987
APO4	6.74681	6.50083	6.88134	6.86372	6.37385
APP1	26.0283	30.9576	34.121	39.4557	35.7544
APPB1	0.0598333	0	0	0	0.0309587
APR1	363.277	418.197	186.572	119.754	174.32
APR2	108.218	97.1483	69.4983	75.0765	66.7067
APR3	202.058	191.343	104.881	93.9075	125.002
APRL4	9.21663	11.6195	13.1362	15.2415	14.8423
APRL5	36.5345	34.1696	36.9443	38.626	33.0552
APRL6	26.657	26.4308	38.5465	38.4965	39.0372
APRL7	31.5145	27.8485	30.7382	32.8403	29.9424
APRR2	8.39368	10.268	10.1312	11.2677	9.63707
APRR4	0	0	0	0	0
APRR6	0	0	0	0	0
APRR8	6.73193	8.09295	10.8654	10.5281	10.6079
APS1	565.481	706.041	394.926	303.574	423.087
APS2 (NC_003070 1673860..1675934)	1.16644	0.953175	1.456	0.766647	1.52659
APS2 (NC_003070 6914612..6916805)	17.4975	22.0974	25.727	25.1813	24.8502
APS3	46.7205	53.6749	18.3305	11.0518	18.0747
APS4	105.51	110.666	158.732	203.497	144.97
APT1	148.563	112.813	93.3279	65.8363	68.6329
APT2	41.1819	40.5057	42.1561	52.0709	43.4873
APT3	53.3077	37.0388	52.1566	52.6918	44.3266
APT4	2.513	1.80305	0.406293	0.331962	0.371504
APT5	8.03394	6.84761	8.29853	5.60114	5.4188
APTX	2.71576	2.67656	3.68616	3.36527	3.92121
APX1	1077.79	1074.92	990.371	743.016	903.132
APX2	0.0943849	0	0.11127	0.0363652	0
APX3	97.2813	89.3012	84.4013	91.7679	86.6278
APX4	0.982407	1.49072	1.85304	1.57459	1.97226
APX5	7.17999	7.83813	7.77023	5.13466	6.68173
APX6	8.04491	9.9705	9.30809	13.325	9.69835
APY1	15.4758	17.0688	22.099	19.5514	21.989
APY2	17.3533	17.1258	15.6371	13.7809	14.0534
AR192	22.0903	19.6966	17.7003	11.4934	13.6061
AR401	47.0095	47.7133	46.4779	47.2396	41.3589
AR781	49.2237	85.2311	28.8477	35.2952	31.3672
AR791	8.34415	7.11008	7.45046	7.2481	8.18623
ARA1	6.86837	9.52092	12.1282	14.9918	14.505
ARA12	22.4478	21.2015	26.1683	19.1556	22.8526
ARA-2	106.986	98.7251	96.7072	108.908	103.969
ARA4	33.0887	31.7761	27.0421	23.439	22.2822
ARA6	84.4816	87.4379	85.5376	91.3942	88.7863
ARA7	132.044	127.013	136.873	153.006	142.439
ARAB-1	8.08576	7.27015	7.47462	5.21509	8.03566
ARABIDILLO-1	4.16945	5.47248	7.24476	8.00886	9.08271
ARABIDILLO-2	5.90851	7.20548	9.6489	9.3955	9.73157
ARAC1	39.0955	34.8994	30.108	28.6869	26.0875
ARAC5	86.7409	72.3346	58.1805	55.5834	58.5068
ARAC9	5.026	4.47565	4.24267	2.82099	3.24264
ARAD1	6.77404	7.97488	8.75738	8.18372	8.67338
ARAD2	4.55696	4.97646	7.93508	8.80436	10.7081
ARASP	9.0384	7.675	9.14833	8.60642	8.56822
ARC3	6.26989	5.84904	6.71179	6.94417	7.10373
ARC5	6.74703	7.70145	7.83492	5.69952	8.23283
ARC6	4.91694	4.69202	5.76497	5.23364	4.90012
ARD1	162.565	152.038	123.146	115.772	123.595
ARD3	0.514607	0.824863	0.404444	0.132181	0.325436
ARD4	61.0437	57.4117	61.9904	66.5267	61.3101
AREB3	19.0401	18.4669	20.7807	22.6012	20.0492
ARF1 (NC_003070 21979288..21984433)	25.0623	25.6967	39.3578	40.234	41.9647
ARF1 (NC_003070 8336682..8338672)	284.158	249.834	213.014	173.255	178.621
ARF10	22.5227	23.06	30.1566	32.4194	26.522
ARF11	8.05588	8.47069	6.92393	11.0545	9.8046
ARF12	0	0	0	0	0
ARF13	0	0	0	0	0
ARF14	0	0	0	0	0
ARF15	0.0839064	0.0298875	0.105511	0.043104	0.101301
ARF16	22.6596	23.2809	23.6904	24.9933	23.0191
ARF17	8.9577	9.15826	11.1081	12.6485	12.3888
ARF18	6.46719	5.6408	7.29088	6.89761	9.09687
ARF19	4.91505	5.72782	8.4375	10.0699	12.0615
ARF1A1C	217.825	222.815	223.85	189.308	230.609
ARF2	42.8738	48.3568	79.6773	91.7582	99.5416
ARF20	9.66647	4.02884	5.01278	5.32987	6.0723
ARF21	0.0276002	0.0147468	0.0780904	0.0638038	0.0285616
ARF22	0	0	0	0	0
ARF23	0	0	0	0	0
ARF3	103.825	91.6442	86.2835	82.0245	84.9153
ARF4	13.3639	12.8578	23.0002	24.7497	25.5794
ARF6	6.96164	6.9794	12.3014	13.3517	14.7937
ARF8	5.44306	5.43876	9.22516	7.93915	9.58283
ARF9	19.177	15.3977	21.0309	19.3985	25.7856
ARFA1B	0	0.0473613	0	0	0.0458647
ARFA1D	231.334	194.103	171.007	140.254	158.129
ARFA1E	755.408	947.347	897.863	999.716	980.574
ARFA1F	171.26	144.182	123.069	93.796	101.029
ARFB1A	8.54604	6.61474	6.77466	6.33616	5.61695
ARFB1B	38.722	34.84	30.3365	36.0684	30.0983
ARFB1C	15.9528	17.62	22.1838	24.2551	21.4122
ARFC1	60.3627	55.7421	44.8632	43.971	45.4961
ARFD1A	1.66656	1.3591	1.7372	0.608307	1.81538
ARFD1B	12.241	9.2719	11.2051	9.48803	8.56908
ARG1	27.2181	27.0539	27.9923	26.6996	28.0768
ARGOS	6.46102	7.52199	4.23336	3.82572	2.85038
ARI1	14.6538	17.8225	20.0332	23.3595	23.3671
ARI10	0	0	0	0	0
ARI11	0	0	0	0	0
ARI12	0.786222	0.886831	1.94986	2.69262	1.62721
ARI13	0.368516	0.257482	0.374288	0.458718	0.557361
ARI14	0	0	0.0155821	0	0
ARI15	19.1971	19.6435	22.9322	26.5934	21.4533
ARI16	0.0334398	0.0178669	0.0315375	0	0
ARI2	4.74151	5.44678	5.93442	6.50049	6.3991
ARI3	0.108086	0.187688	0.101937	0.166576	0.167776
ARI4	0.0339136	0.0724801	0.0479766	0	0.0526423
ARI5	37.2517	43.6602	57.4052	73.3286	65.1833
ARI6	0	0	0	0	0
ARI7	27.2056	30.1677	37.4849	43.8318	42.3961
ARI8	22.8231	22.6317	23.2838	23.903	23.3895
ARI9	0.0615931	0.0164546	0	0	0.0159346
ARIA	40.8821	42.5213	47.7748	55.5343	53.5596
ARK2	7.47818	7.69261	9.70338	9.47326	9.55852
ARK3	8.94827	7.93789	10.1447	10.427	10.2682
ARL	31.6572	60.5084	27.7531	46.8184	24.7388
ARL1	17.9437	18.1737	18.9935	17.5487	17.145
ARL2	4.26538	4.65361	5.03546	5.74613	5.50973
ARLA1A	11.5028	11.3783	13.0719	11.0996	11.6622
ARLA1B	39.5742	40.8714	40.9023	42.8744	37.9403
ARLA1C	103.892	99.2364	96.1142	107.897	95.6297
ARLA1D	74.8305	71.9531	70.8058	67.5945	62.987
ARO1	0	0	0	0	0
ARO2	15.3992	19.0011	18.3646	17.8812	19.6663
ARO3	14.1389	15.1315	18.2426	20.7284	18.3825
ARO4	6.88553	7.56876	7.5072	7.55315	7.0119
ARP	5.39375	6.44784	8.60666	10.3067	8.97852
ARP2	15.2303	13.1759	14.1347	16.1558	14.5871
ARP4	36.6369	35.7336	43.1036	42.7994	39.8791
ARP4A	0.91799	1.10358	1.0281	0.530533	0.83122
ARP5	8.39455	7.88066	9.02054	8.08989	8.48699
ARP6	14.7643	17.2892	22.1729	23.6472	23.3413
ARP7	18.6655	17.3994	17.8729	16.3845	16.5542
ARP8	16.5872	18.6276	22.5252	28.9133	27.4524
ARP9	5.30947	6.31078	9.18736	6.39703	7.29871
ARPC1A	9.85209	10.2991	11.7021	11.4426	12.2786
ARPC1B	9.94625	10.6815	11.9671	11.662	10.9766
arpc2b	1.96078	1.41111	2.69838	1.41842	2.29824
ARPC3	15.3829	15.5989	17.4268	17.4422	14.8909
ARPC4	17.3895	16.1746	16.2253	18.4657	17.2546
ARPN	12.9199	14.2235	17.5745	21.6072	16.3451
ARR11	18.8229	16.3247	29.1163	31.8265	28.7227
ARR15	0.0809339	0.0864859	0.419814	0.124731	0.209382
ARR3	8.70344	7.66524	4.19437	2.28467	3.68677
ARR4	99.1008	70.3256	83.2396	86.935	93.4559
ARR6	28.9485	18.5551	21.5834	32.8838	24.8839
ARR7	18.8086	10.0494	13.5976	14.6853	16.7568
ARR9	17.5576	14.3789	17.5565	26.7441	23.7005
ArRABA1h	0	0	0	0	0
ARSK1	8.55333	8.35888	12.9275	13.5199	14.336
ARV1	19.3504	15.9852	16.3258	16.8975	14.0874
ARV2	10.7574	8.38595	9.45245	8.19875	8.15137
AS1	9.00631	7.62362	8.73257	8.42159	8.69171
AS2	0.653053	0.805214	0.33164	0.212903	0.272919
ASA1	30.9901	67.365	34.0508	25.7295	30.0683
ASA2	6.79646	7.27562	8.40578	5.75901	7.97179
ASAT1	4.2422	5.37509	3.63889	3.42458	4.59901
ASB1	40.7053	59.145	32.1098	23.55	29.4253
ASD1	36.0014	45.9594	62.6464	72.6909	77.806
ASD2	0	0	0	0	0
ASE1	12.3136	12.6602	14.6899	11.5109	12.9328
ASE2	5.58977	6.88331	6.74246	5.60136	5.83413
ASE3	0	0	0	0	0
ASF1B	14.3966	12.592	11.0167	8.96173	9.25163
ASHH3	14.737	15.7479	14.8774	13.3438	14.5139
ASHH4	0	0	0	0	0
ASHR2	11.4421	11.3161	11.5642	8.10958	7.65061
ASIL1	24.2445	22.7589	23.1821	24.235	23.2247
ASK2	102.479	94.2574	92.6789	110.31	88.5112
ASL1	8.69222	9.88627	11.4985	13.396	12.1863
ASL5	5.90486	11.1157	12.3035	7.83043	10.0184
ASL9	3.36632	1.29668	4.42999	3.61952	4.37472
ASML2	0.0514959	0.0275142	0.0242832	0.0793625	0
ASN1	29.193	77.3813	77.7975	187.336	113.944
ASN2	13.8263	12.7789	12.5937	6.33644	9.68923
ASN3	23.6605	20.6386	22.1515	15.7961	18.9896
ASP1	28.3043	30.1988	31.9748	25.3437	28.0736
ASP2	64.7128	69.2678	55.0626	50.7721	51.5943
ASP3	47.1046	58.1805	65.6658	81.229	75.3671
ASP4	62.7913	65.5012	56.6846	36.1919	50.6895
ASP5	60.9488	59.3265	60.7061	57.5607	54.3608
AST56	6.73023	10.3978	4.75515	4.21922	6.63413
AST91	1.4692	1.49969	2.27491	1.48697	1.65653
ASY1	0.398331	0.513291	0.541408	0.415275	0.521318
ASY2	1.6939	1.32658	2.25953	1.29633	1.79492
AT14A (NC_003074 10547503..10549367)	20.7103	22.7789	12.9412	8.40971	11.5744
AT14A (NC_003074 10565736..10567600)	16.8491	28.3202	15.078	8.87691	18.4101
At17.1	4.59365	5.89053	4.51073	3.87289	4.33422
AT1G01070	14.7314	15.7049	28.1299	55.1286	31.7623
AT1G01073	0	0	0	0	0
AT1G01080	5.89281	5.52515	6.25677	6.00562	6.76689
AT1G01100	569.662	477.2	432.786	319.585	318.115
AT1G01115	0	0	0	0	0
AT1G01130	2.0104	2.21992	3.85527	2.6852	3.18998
AT1G01150	0	0	0.0402384	0	0.0220758
AT1G01170	32.303	37.804	34.6532	47.6027	36.4579
AT1G01180	16.3259	16.3955	15.5987	16.1041	15.214
AT1G01210	27.9857	20.9251	21.6997	15.2778	17.4354
AT1G01225	6.37443	4.97779	5.17941	5.0631	6.64721
AT1G01230	62.4021	61.5509	56.8013	60.607	53.1046
AT1G01240	18.7213	14.928	23.2975	26.8568	25.3756
AT1G01250	0	0	0	0	0
AT1G01260	10.7727	12.8826	13.3715	13.4912	13.9593
AT1G01270	0	0	0	0	0
AT1G01300	22.6197	25.7337	21.8403	14.6031	19.1686
AT1G01305	0.0836272	0.044682	0	0	0
AT1G01310	0.0514431	0.109944	0.194067	0.158563	0.186323
AT1G01320	2.39766	2.69025	3.53615	4.11562	3.93994
AT1G01350	25.3095	25.6263	24.987	27.3869	25.3552
AT1G01355	0	0.0390886	0.0689969	0	0
AT1G01390	0	0.0636725	0.0421466	0.114786	0.0770756
AT1G01400	0	0	0	0	0
AT1G01440	11.3147	11.9821	13.3495	15.6415	14.437
AT1G01448	0	0	0	0	0
AT1G01450	0.142279	0.152039	0.301916	0.383726	0.699364
AT1G01453	3.40678	2.76248	1.53089	1.42068	2.34338
AT1G01471	0	0	0	0	0
AT1G01490	57.8764	50.0521	58.2162	69.533	47.0901
AT1G01500	11.0083	9.83356	11.3717	12.353	11.1604
AT1G01520	0.174514	0.310809	0.246879	0.493076	0.270889
AT1G01540	20.6953	21.5884	22.1275	19.3352	21.1677
AT1G01570	1.53893	0.896998	1.35242	0.781585	1.39346
AT1G01630	38.4365	36.5195	39.3234	32.6121	39.2133
AT1G01640	26.6974	29.3393	33.5239	41.5342	36.915
AT1G01660	4.44596	4.35766	4.34577	3.17636	5.24067
AT1G01670	2.81399	2.55026	5.07266	5.92873	4.16527
AT1G01695	0.617634	0.721878	0.928358	0.475931	0.639147
AT1G01710	20.4509	22.4788	21.2182	22.97	23.0103
AT1G01725	47.4862	44.0451	51.3248	70.3618	60.1624
AT1G01730	46.2833	48.9862	51.7763	60.3064	55.5542
AT1G01740	4.82353	4.51807	5.25116	5.82769	5.39209
AT1G01760	1.26416	1.78071	2.8903	3.95554	3.66691
AT1G01770	4.51105	7.18529	11.0776	18.1675	16.3717
AT1G01780	47.6372	43.4695	38.2387	45.658	42.816
AT1G01800	97.5904	115.022	71.8999	68.9219	69.5606
AT1G01810	1.49443	1.84909	2.15121	1.394	1.46509
AT1G01830	8.88816	9.85991	8.1758	6.91039	6.888
AT1G01840	2.07888	1.04541	1.38397	0.753847	1.32874
AT1G01870	0	0	0	0	0
AT1G01880	1.18348	0.901408	1.10428	1.30002	1.23773
AT1G01890	0	0	0	0	0
AT1G01910	35.7814	33.8507	33.1516	31.3621	31.4449
AT1G01920	13.5593	11.6054	13.1534	9.13493	13.9381
AT1G01930	4.24909	6.34069	7.63535	8.89273	8.84623
AT1G01940	27.3152	30.1012	25.1817	23.2584	23.1433
AT1G01970	4.57186	4.18523	4.65672	5.21396	4.54186
AT1G01990	15.0011	17.4459	17.5939	20.6159	19.0396
AT1G02020	4.91182	5.07611	6.98924	7.58642	6.09726
AT1G02030	0.181538	0.332556	0.158981	0.159872	0.38914
AT1G02040	0.257743	0.137712	0.0243081	0.0794439	0
AT1G02060	1.54682	2.26969	3.6144	3.41569	4.81403
AT1G02070	2.66278	1.64502	3.80619	4.87317	2.75553
AT1G02074	0	0	0	0	0
AT1G02080	9.67866	11.7055	18.1058	18.5813	24.4002
AT1G02100	55.9339	53.0154	56.1378	64.7191	53.6235
AT1G02110	5.77751	7.76372	9.67887	8.36839	9.70985
AT1G02136	0	0	0	0	0
AT1G02150	15.0254	15.8311	17.1239	18.3506	16.2159
AT1G02160	43.7891	37.4628	37.4107	36.5431	32.7474
AT1G02180	5.25594	4.0076	5.13767	2.86881	3.76765
AT1G02190	0.0462586	0	0	0	0
AT1G02210	0	0	0	0	0
AT1G02228	0	0	0	0	0
AT1G02260	10.422	11.8753	14.9425	14.8707	16.2624
AT1G02270	11.7935	11.2966	13.6872	14.7617	13.4532
AT1G02290	5.33734	5.92528	5.90064	5.71223	5.70736
AT1G02300	13.5993	15.2763	21.4984	28.6916	20.1345
AT1G02305	163.39	164.349	177.644	204.765	181.501
AT1G02320	0	0	0	0	0
AT1G02330	29.4529	32.1079	32.3697	29.9435	30.7492
AT1G02350	0.831725	0.825296	0.84044	0.732462	0.676261
AT1G02360	21.8241	25.4727	34.5309	29.1903	32.1529
AT1G02370	8.69114	6.12537	7.60355	5.37534	6.65665
AT1G02380	3.49712	3.40165	3.2559	3.4894	3.96691
AT1G02391	0	0	0	0	0
AT1G02405	0	0.0509561	0.0449723	0.0734894	0
AT1G02410	14.1036	14.9569	17.211	17.3226	16.6071
AT1G02420	1.29396	1.63743	2.07138	1.94169	1.90283
AT1G02460	1.25302	1.57701	1.14235	0.772432	0.936479
AT1G02470	1.21597	0.495002	1.39254	1.96322	1.31824
AT1G02475	8.76438	9.01874	10.4853	12.0481	10.6373
AT1G02480	0	0	0	0	0
AT1G02490	0	0	0	0	0
AT1G02540	0	0	0	0	0
AT1G02550	0	0.11051	0.0325109	0	0
AT1G02570	21.4132	17.6358	9.88826	6.41207	12.199
AT1G02575	11.8094	8.0143	3.56298	3.32085	5.27056
AT1G02590	0	0	0	0	0
AT1G02600	0	0	0	0	0
AT1G02610	12.7661	12.0943	16.3399	25.2957	20.8986
AT1G02620	0.0731586	0.27362	0.172492	0.789235	0.0757068
AT1G02630	0.156184	0.100139	0.353518	0.312912	0.274761
AT1G02650	0.228158	0.278639	0.215179	0.175812	0.236105
AT1G02660	1.83009	2.39822	2.65256	3.10247	2.69123
AT1G02670	0.690858	0.725068	0.826082	0.570382	0.753222
AT1G02681	0	0	0	0	0
AT1G02700	0	0.0782152	0.0920405	0.0376009	0.0252479
AT1G02710	0.690858	0.369125	0.244334	0.266178	0.536192
AT1G02740	10.0977	8.91736	11.6256	12.9781	10.6072
AT1G02750	14.0728	15.5484	18.1545	21.6495	18.2817
AT1G02760	0	0	0	0	0
AT1G02770	0.495172	0.220475	1.12859	1.62165	1.04619
AT1G02810	21.6492	22.2608	21.5119	15.9305	21.2572
AT1G02813	0.0821241	0.0877578	0.0387262	0.0632825	0
AT1G02816	21.5684	22.4891	18.157	21.3412	17.9125
AT1G02820	0.0817235	0.174659	0.0385373	0.0629738	0.0845701
AT1G02830	0	0	0	0.100857	0
AT1G02870	31.0026	30.3898	47.0354	35.9265	40.3807
AT1G02890	21.9241	24.1041	30.2236	34.1632	37.5947
AT1G02952	0	0	0	0	0
AT1G02960	21.6582	23.8228	24.7593	27.5269	25.7607
AT1G02965	0	0	0	0	0
AT1G02990	3.88795	4.2455	4.88013	5.62504	5.80633
AT1G03010	2.60997	2.60991	2.69862	2.32484	2.84956
AT1G03020	0.325307	0.782152	0	0	0
AT1G03022	0	0	0	0	0
AT1G03030	24.4387	23.9189	22.9251	24.9938	22.0803
AT1G03040	52.987	48.5435	55.4746	64.6634	62.2984
AT1G03050	0	0	0.0119639	0	0.0525094
AT1G03055	0.0468843	0.0501005	0.0663258	0.0722554	0.218328
AT1G03070	4.67427	4.74765	3.40448	2.46068	2.94535
AT1G03080	25.7696	34.2181	31.2948	35.2179	31.5092
AT1G03100	1.14271	0.900303	0.96811	0.611902	0.881875
AT1G03103	0	0	0	0	0
AT1G03106	0.269346	0.518081	0.53345	0.581141	0.390219
AT1G03110	11.2153	9.56369	11.6835	7.60216	9.12846
AT1G03140	51.2004	48.6831	49.0761	52.5779	45.0002
AT1G03150	29.2225	26.7093	22.2969	25.2285	24.1153
AT1G03170	6.30039	6.40107	1.30544	2.05966	1.3583
AT1G03180	3.72172	3.36793	3.44676	3.10038	3.24416
AT1G03200	11.9939	15.2579	30.8105	47.4429	38.2396
AT1G03210	97.7763	101.677	86.4336	80.8314	81.0665
AT1G03220	103.838	136.147	182.137	239.259	224.427
AT1G03230	20.8134	20.3639	21.3493	12.944	16.6385
AT1G03240	0	0	0.0501066	0.0818793	0.164938
AT1G03250	26.2226	27.3703	20.5892	23.0884	22.7655
AT1G03260	7.81067	8.24567	8.11366	8.46104	7.1456
AT1G03270	1.70884	1.62914	2.13304	1.52334	1.94173
AT1G03280	30.5367	31.233	33.0759	34.6951	32.9957
AT1G03290	31.2693	31.1133	36.5012	37.6345	35.0135
AT1G03320	0	0	0	0.0584146	0
AT1G03330	74.0054	58.5903	52.3956	50.3049	48.142
AT1G03340	3.71722	2.42057	4.82042	6.50455	5.12893
AT1G03350	32.3141	32.2828	31.3396	30.1935	28.9376
AT1G03365	7.60279	7.33842	9.64397	9.4091	9.99499
AT1G03370	9.32123	11.4569	12.7777	14.5811	15.9523
AT1G03390	0.0362626	0.0387502	0.0854994	0.0838288	0.0938142
AT1G03400	0.975921	1.04287	3.22142	3.88542	3.15598
AT1G03440	2.80394	2.49691	3.8387	4.55361	3.79081
AT1G03457	7.40643	9.60827	13.4402	15.3006	17.6848
AT1G03470	14.5097	15.2036	13.3802	16.3674	12.8254
AT1G03495	5.27844	5.41063	7.4402	8.28958	6.36774
AT1G03502	0	0	0	0	0
AT1G03506	0	0	0	0	0
AT1G03510	0.818185	0.895129	0.863504	0.780583	0.544297
AT1G03515	0	0	0	0	0
AT1G03520	4.89016	5.75346	8.234	7.34612	8.19135
AT1G03540	0.164787	0.20544	0.259021	0.211633	0.397895
AT1G03545	0	0	0	0	0
AT1G03550	44.5468	50.0362	58.9685	71.5161	52.176
AT1G03560	4.76968	4.66817	4.64549	5.08371	3.94404
AT1G03570	0	0	0	0	0
AT1G03580	0	0	0	0	0
AT1G03590	16.7366	16.8792	14.4593	12.0073	13.5025
AT1G03610	28.8657	32.2888	33.0108	44.6712	34.948
AT1G03620	8.06497	8.77435	14.0273	18.3287	10.4928
AT1G03640	0	0	0	0	0
AT1G03650	7.16189	5.24887	5.82797	5.95829	5.87005
AT1G03660	7.91129	5.22159	5.26676	10.2799	8.82896
AT1G03670	0	0.0145078	0	0.0209232	0.0140493
AT1G03687	7.08572	8.07287	8.81191	7.54772	9.34537
AT1G03700	3.61243	3.10498	2.70333	2.66261	4.95726
AT1G03710	0.15078	0.134269	0.118502	0.154916	0.0520106
AT1G03720	0	0	0	0	0
AT1G03730	23.3417	22.4034	17.4646	18.4216	15.8028
AT1G03740	17.9372	26.334	27.119	35.2172	35.0933
AT1G03743	0	0	0	0	0
AT1G03746	0	0	0	0	0
AT1G03760	8.00086	9.24924	12.6734	12.919	12.8897
AT1G03810	0	0	0	0	0
AT1G03820	19.7533	24.3558	21.3304	13.8253	27.608
AT1G03830	3.97312	3.17609	3.67504	2.76719	3.17851
AT1G03850	42.3316	32.1742	65.3152	95.6768	77.1124
AT1G03890	0	0	0	0	0
AT1G03905	10.0872	10.0496	11.6321	9.36825	8.97992
AT1G03910	27.1477	27.5073	29.3708	30.1068	28.3991
AT1G03920	8.09674	7.9825	8.09715	6.72202	7.57461
AT1G03935	0	0	0	0	0
AT1G03940	4.67766	4.53769	6.17932	5.39393	4.37713
AT1G03960	5.6879	6.01319	8.67647	11.1367	10.3686
AT1G03982	0	0.020817	0	0	0.0201591
AT1G03990	0.772551	0.919896	1.59252	1.83694	1.97581
AT1G04000	9.66538	6.77968	8.1105	7.18051	7.05272
AT1G04030	6.07149	7.34627	7.16405	7.74159	8.10024
AT1G04040	188.368	218.267	161.644	111.669	184.875
AT1G04090	0.511552	0.382651	0.554819	0.374478	0.291154
AT1G04130	13.7976	14.9279	13.6976	11.2505	11.47
AT1G04140	26.2504	27.1361	36.9923	39.0496	41.2524
AT1G04150	0.148845	0.132546	0.288554	0.178415	0.205373
AT1G04171	0	0	0	0	0
AT1G04190	36.1691	35.5502	35.7816	30.7451	30.2356
AT1G04200	12.6751	13.565	15.0509	13.8096	17.6143
AT1G04210	11.3734	11.4328	15.0253	14.4675	14.8555
AT1G04230	12.7111	13.3098	14.3477	14.6078	15.0438
AT1G04280	38.537	34.3172	42.9686	40.8816	40.2711
AT1G04290	16.1402	16.7401	13.5991	11.6598	12.1583
AT1G04295	0	0	0	0	0
AT1G04300	11.3461	14.045	21.1424	25.8864	31.9233
AT1G04320	0	0	0	0	0
AT1G04330	16.0054	5.11502	2.99782	1.49844	4.7212
AT1G04340	34.3224	31.0319	39.3224	35.6012	37.9579
AT1G04350	2.57565	3.44042	4.21815	5.23001	5.18665
AT1G04360	5.54909	4.23015	5.56677	4.16703	5.99841
AT1G04380	0.235226	0.0628406	0.166384	0.120839	0.202849
AT1G04390	4.76398	4.93624	6.5469	7.56485	7.2012
AT1G04410	513.505	485.451	386.968	332.51	384.56
AT1G04420	4.29809	4.4633	3.75938	3.84618	3.87389
AT1G04425	0	0	0	0	0
AT1G04430	44.3305	38.5095	38.9276	28.2633	36.9713
AT1G04445	2.61468	2.69056	1.00464	1.79093	2.35501
AT1G04457	0	0	0	0	0
AT1G04470	0	0	0	0.0117112	0
AT1G04480	315.986	289.591	239.308	186.532	194.277
AT1G04490	1.05484	0.994588	1.4191	0.980176	0.882896
AT1G04500	0.0311015	0.06647	0.0146661	0	0
AT1G04501	0	0	0	0	0
AT1G04530	28.6616	27.0525	26.7506	27.5858	27.0247
AT1G04540	1.86457	2.06683	3.07082	2.74491	3.29746
AT1G04555	12.7925	14.0418	13.0744	17.2403	17.0876
AT1G04560	0	0	0	0	0
AT1G04570	1.5065	1.29065	1.73926	1.40105	1.3977
AT1G04590	22.5483	19.2125	20.5824	16.6022	17.9519
AT1G04620	2.43647	2.25312	2.79868	4.04379	3.42643
AT1G04625	0	0	0	0	0
AT1G04645	0	0	0	0	0
AT1G04650	0.487487	0.399379	0.513394	0.413208	0.554914
AT1G04660	0.312174	0.104246	0.0920047	0.0601381	0.242285
AT1G04670	0.072109	0.0770556	0.0340035	0	0.0746207
AT1G04680	11.6829	12.6519	16.0591	8.13649	17.1205
AT1G04684	0	0	0	0	0
AT1G04700	3.16873	3.47594	1.726	1.36538	2.13476
AT1G04720	0	0	0	0	0
AT1G04770	135.706	121.487	79.9265	75.0107	85.8153
AT1G04778	1.80673	1.49188	2.32357	1.01252	1.52972
AT1G04780	16.5879	17.991	23.0068	27.1621	28.8571
AT1G04790	10.0872	10.8613	13.1819	14.8853	14.8163
AT1G04800	0	0	0.0567675	0	0
AT1G04810	15.3467	17.0158	21.4957	21.6746	23.759
AT1G04830	12.8388	13.9101	18.0306	18.9817	20.0345
AT1G04840	0.301862	0.36289	0.379586	0.271374	0.533642
AT1G04850	99.114	93.3313	91.6225	89.2513	87.1087
AT1G04880	0.348368	0.203054	0.283748	0.195231	0.180251
AT1G04890	0	0	0	0	0
AT1G04900	10.7534	10.8562	9.84101	9.40304	8.74342
AT1G04910	17.1671	16.5103	19.1546	18.9269	19.8012
AT1G04930	3.81676	3.98329	4.33975	5.63479	4.57723
AT1G04945	11.503	8.8676	9.22668	9.64602	9.16118
AT1G04960	22.224	23.3624	25.1489	27.3585	26.9402
AT1G04970	33.1878	36.7034	47.7425	58.406	52.0556
AT1G04985	33.9116	30.3424	34.5601	36.1938	34.5952
AT1G04990	10.1723	8.7224	7.94312	6.51101	9.08346
AT1G05000	72.123	54.9609	44.853	47.2493	52.9425
AT1G05020	0.936909	0.71195	0.461442	0.256695	0.581726
AT1G05030	9.35135	9.69094	9.65869	10.5802	9.37009
AT1G05040	0	0	0	0	0.0261097
AT1G05060	30.9794	28.383	33.6447	38.8837	36.3191
AT1G05061	0	0	0	0	0
AT1G05070	15.8173	17.3004	19.917	19.9165	20.6382
AT1G05080	0	0	0	0	0.019701
AT1G05085	0	0	0	0	0
AT1G05090	3.9099	4.60859	8.32476	7.97951	8.49678
AT1G05120	14.5388	16.2441	19.8559	19.5984	21.6346
AT1G05135	0	0	0	0	0
AT1G05136	0	0	0	0	0
AT1G05140	7.42742	8.80893	10.0833	10.9847	11.219
AT1G05150	16.9675	16.8231	16.0269	15.7244	16.3274
AT1G05170	10.8498	11.7077	10.985	9.34412	9.61783
AT1G05205	59.8247	46.7653	40.5503	27.1867	35.0161
AT1G05210	22.0622	16.5308	11.604	7.99727	8.71347
AT1G05220	7.44402	6.9672	5.85853	6.13175	6.87985
AT1G05240	449.781	416.204	185.242	125.77	197.962
AT1G05250	430.926	389.421	167.534	115.336	174.041
AT1G05270	37.7494	36.7739	33.738	37.4156	32.8725
AT1G05280	2.55161	3.42625	3.18222	1.1642	2.62311
AT1G05290	0	0	0	0	0
AT1G05291	0	0	0	0	0
AT1G05310	1.20293	1.28545	1.57766	1.01385	1.73109
AT1G05320	12.6951	14.9961	15.9697	17.6744	18.196
AT1G05330	0.485603	0	0.171742	0.654837	0.439703
AT1G05340	53.441	50.6485	128.369	180.571	125.491
AT1G05350	32.2504	29.6432	25.7835	21.7567	23.8315
AT1G05360	17.8763	20.0593	24.1584	23.2233	26.3665
AT1G05370	0.950864	0.889081	1.02488	1.12523	1.21241
AT1G05380	8.09312	8.61584	11.1568	11.5831	12.267
AT1G05390	0	0	0	0	0
AT1G05400	3.68371	5.82373	7.09109	9.29338	7.98958
AT1G05410	12.1755	12.4095	13.2243	12.3168	11.3755
AT1G05430	21.0555	25.3438	23.9003	22.5041	24.0555
AT1G05440	1.34948	1.14309	0.962296	0.507255	0.715274
AT1G05450	1.29594	1.35474	2.01932	1.51963	2.41978
AT1G05510	0	0	0.0241841	0	0
AT1G05520	14.0324	16.7395	21.6017	19.9336	23.7829
AT1G05540	0.197874	0.105724	0.223941	0.0304952	0.102383
AT1G05550	0	0	0	0	0
AT1G05562	0	0	0	0	0
AT1G05575	19.8208	22.4773	16.9766	23.6893	14.9648
AT1G05577	0.66924	0.57212	0.883638	0.670407	0.77912
AT1G05600	4.6046	4.3837	4.19791	4.53737	4.41845
AT1G05615	0	0	0	0	0
AT1G05640	1.1738	0.954995	1.34604	0.719486	1.07665
AT1G05650	0.12724	0.249277	0.100002	0.0326826	0.131672
AT1G05660	3.05377	5.66538	1.66003	0.719018	1.79952
AT1G05670	1.90002	2.22372	3.19988	3.00954	3.47206
AT1G05675	0	0.143892	0.0317487	0	0.0348363
AT1G05700	14.2393	10.5044	15.7447	15.9819	16.4324
AT1G05710	22.57	19.2425	21.6802	20.7467	22.5271
AT1G05720	51.8025	48.9345	45.2793	41.0566	40.2716
AT1G05730	2.67527	2.6479	2.27491	1.45318	2.08769
AT1G05740	0.229498	0.12262	0.108221	0	0.0593728
AT1G05770	3.02771	3.523	4.25148	3.26629	3.69018
AT1G05780	14.1131	12.9653	12.3595	11.9294	11.1771
AT1G05785	30.4428	33.1929	31.2317	30.9429	26.6124
AT1G05790	6.39156	7.78405	9.22374	10.7884	11.6746
AT1G05805	35.9403	38.4434	53.8207	61.6945	65.1136
AT1G05835	0.579923	0.671347	0.774821	0.595829	0.650133
AT1G05840	29.1851	31.5667	40.5615	52.8246	46.7728
AT1G05860	10.7273	10.5726	11.7898	11.7241	12.4056
AT1G05870	24.4216	23.1051	24.2094	18.2468	23.3524
AT1G05894	0.640899	0.684864	0.413564	0.779777	0.59341
AT1G05910	4.8577	5.08194	6.67363	5.3741	7.11814
AT1G05920	0	0	0	0	0
AT1G05925	0	0	0	0	0
AT1G05930	0	0	0	0	0
AT1G05950	0.757811	1.0449	1.14122	0.734644	1.06247
AT1G05960	20.1366	19.6061	19.3119	20.308	22.5558
AT1G05970	13.5473	13.756	10.7578	11.9757	11.5916
AT1G05980	0	0	0	0	0
AT1G06000	44.5911	50.0359	30.5402	18.4493	28.0536
AT1G06002	0	0	0	0	0
AT1G06010	44.8608	39.5384	30.0655	25.2686	25.1837
AT1G06020	0.38736	0.388062	0.525154	0.485044	0.350746
AT1G06030	0.344583	0.368222	0.255342	0.265526	0.331116
AT1G06050	5.86496	6.70309	7.3812	8.5898	7.57651
AT1G06060	20.2392	20.5679	22.5313	22.9595	23.8596
AT1G06070	8.36338	11.2778	15.0491	16.0808	18.0924
AT1G06090	30.1737	28.326	22.045	10.7181	19.3143
AT1G06100	0	0.0596753	0.0526676	0.172128	0.0288948
AT1G06120	10.5716	7.85033	6.75948	3.6934	8.29759
AT1G06135	0.0920512	0.196732	0.217037	0	0.0476288
AT1G06137	0	0	0	0	0
AT1G06140	0.599403	0.704574	0.395714	0.484977	0.449704
AT1G06148	0.171955	0.223126	0.278011	0.454298	0.305048
AT1G06170	0.177492	0.395142	0.292942	0.273541	0.36735
AT1G06190	13.2659	11.7098	12.35	10.3277	9.8714
AT1G06200	71.4084	73.6548	63.5669	61.3208	56.104
AT1G06210	23.6624	26.6437	29.5792	26.8841	28.8861
AT1G06240	4.21578	3.85387	5.20291	4.49215	5.07836
AT1G06250	1.4001	2.12913	2.79326	3.07065	2.34048
AT1G06260	0.0478211	0	0	0.0368496	0.0989736
AT1G06265	0	0	0	0	0
AT1G06270	3.5711	3.28607	4.38146	4.25508	4.53382
AT1G06320	0.226057	1.1273	0.99492	0.40645	0.896735
AT1G06330	1.46592	1.39864	1.13565	0.968223	0.487599
AT1G06340	0	0	0	0	0.035575
AT1G06350	1.52965	1.49448	1.31898	0.87561	1.22112
AT1G06360	0	0	0	0	0
AT1G06370	0	0	0	0	0
AT1G06380	15.2942	15.0754	12.3352	11.1757	10.3694
AT1G06420	1.52006	1.46714	1.50295	1.24688	1.06558
AT1G06440	1.17233	0.995778	0.765444	0.926529	0.808777
AT1G06450	2.98646	2.74377	3.24593	3.81676	3.14702
AT1G06470	13.3401	13.7123	16.0952	14.4757	15.6787
AT1G06475	3.09012	3.44779	2.1429	1.33065	2.16319
AT1G06480	0	0	0	0	0
AT1G06500	19.3351	17.2481	14.9294	17.3823	15.0357
AT1G06510	9.55246	9.73951	7.70729	9.92703	8.00338
AT1G06515	35.8472	32.817	34.9233	31.2679	29.6766
AT1G06530	57.0749	57.2419	51.7959	53.1316	46.7473
AT1G06540	0.98308	1.11618	0.811261	0.852225	0.890157
AT1G06550	63.7742	58.9513	56.2619	44.9027	58.2039
AT1G06560	7.36419	7.49842	8.32496	6.28604	8.68554
AT1G06580	1.95945	1.66201	2.33308	2.49133	2.12909
AT1G06590	6.25011	7.34502	8.55933	8.42204	8.98121
AT1G06610	0	0	0	0	0
AT1G06620	135.842	242.911	112.082	109.862	121.19
AT1G06630	29.2952	30.9687	32.5896	37.158	36.1626
AT1G06640	304.023	274.888	225.86	166.688	228.606
AT1G06645	0.463581	0.392178	0.728683	1.36935	1.03941
AT1G06650	9.68243	11.8276	18.5072	26.6546	20.5748
AT1G06660	1.51314	1.71205	1.88876	0.868771	1.32022
AT1G06690	2.09869	2.89999	3.05427	2.87191	3.53852
AT1G06700	62.1215	61.6077	64.9485	76.4588	66.6261
AT1G06710	0.794043	1.02136	1.61562	1.55233	2.08468
AT1G06720	12.2729	11.0955	15.3985	12.5284	13.1413
AT1G06730	8.65758	8.58287	7.22574	7.30103	7.06953
AT1G06740	0	0	0	0	0
AT1G06750	0.304738	0.186081	0.266874	0.285141	0.281565
AT1G06760	278.459	259.793	277.056	296.685	256.283
AT1G06790	13.9496	12.0953	11.8992	9.4155	9.04454
AT1G06810	0.0825287	0	0.155668	0.0635943	0.0427016
AT1G06830	44.7861	16.4314	6.66428	1.84058	12.3075
AT1G06840	27.3793	28.3126	29.6109	33.2543	32.5548
AT1G06860	0	0	0	0	0
AT1G06870	21.6592	18.5924	18.8957	17.3098	18.8373
AT1G06880	0	0	0	0	0
AT1G06890	29.0339	33.0343	38.9598	39.3083	44.4993
AT1G06900	14.4315	15.8621	18.3118	17.7588	18.7135
AT1G06923	10.3958	7.36951	2.9722	2.23921	3.40949
AT1G06925	0	0	0.0548621	0.0896502	0
AT1G06930	3.959	3.01816	3.09631	1.45094	2.22332
AT1G06960	23.2608	19.7243	20.5175	19.4045	17.4891
AT1G06980	0.317699	0.47529	0.539327	0.24481	0.197259
AT1G06990	0	0.0653909	0	0.0314358	0.0633246
AT1G07010	1.20402	1.56703	1.70329	1.16567	1.6453
AT1G07020	39.8202	37.9301	34.8474	32.9828	32.1401
AT1G07025	0	0	0	0	0
AT1G07030	19.4642	17.2541	18.5175	18.6696	17.3075
AT1G07040	22.7609	29.065	37.9688	58.9946	41.3199
AT1G07050	0.0603361	0	0.113808	0	0
AT1G07060	0	0.0732712	0.129334	0.0528362	0.0709558
AT1G07070	46.9384	41.1915	38.6214	25.3927	31.8848
AT1G07080	60.0396	57.059	61.625	59.8422	62.2376
AT1G07100	0	0	0	0	0
AT1G07119	0	0	0	0	0
AT1G07120	0.854497	0.933867	1.39199	0.838029	1.18571
AT1G07128	0	0	0	0	0
AT1G07135	3.02109	2.93485	2.23406	3.12159	1.2079
AT1G07160	0.137699	0.0551792	0.0811658	0.0795799	0.0534356
AT1G07170	41.0143	37.7678	35.7661	38.6461	31.262
AT1G07175	2.43798	3.20643	0.707475	1.3006	1.16442
AT1G07190	0	0	0	0	0
AT1G07200	13.7282	13.7233	17.614	23.0664	14.8698
AT1G07210	42.4921	39.9331	36.0753	27.5664	32.8488
AT1G07220	8.02111	8.76892	10.918	11.4192	11.7885
AT1G07270	0.430421	0.300735	0.64013	0.306157	0.39402
AT1G07280	0.902458	0.816002	1.10209	1.01637	0.742324
AT1G07300	10.599	10.3762	16.5097	16.9143	12.065
AT1G07310	33.3106	34.0802	36.358	39.9284	37.5135
AT1G07330	0	0.0130485	0.0345487	0.0376374	0.063181
AT1G07350	113.474	131.57	101.307	106.579	105.194
AT1G07360	12.379	12.9738	20.473	18.5504	22.6334
AT1G07380	9.08545	9.43329	12.9339	12.1814	12.6692
AT1G07400	4.86585	12.0777	8.30677	3.74949	3.79244
AT1G07440	1.90501	1.25607	1.73931	1.81151	1.53096
AT1G07450	0	0	0	0	0
AT1G07460	0.711531	0.483854	0.457537	0.498442	0.702846
AT1G07470	24.1823	26.6793	28.8011	31.0234	28.7614
AT1G07473	0.0543939	0	0.128249	0.0419144	0
AT1G07476	0	0	0	0	0
AT1G07480	14.1341	16.4425	18.5841	18.3522	19.5354
AT1G07485	0.759214	0.567907	0.537019	0.40952	0.392829
AT1G07500	3.79742	2.86441	3.47606	3.27044	3.46737
AT1G07520	14.4593	12.5166	14.0701	14.9422	13.9654
AT1G07550	11.9693	8.05616	13.281	20.7702	14.4955
AT1G07560	17.2336	16.6913	24.6426	28.8986	30.4588
AT1G07580	0	0	0	0	0
AT1G07590	2798.23	2218.45	2043.34	2589.29	2002.31
AT1G07615	8.74622	7.14129	8.0018	6.95317	7.61675
AT1G07650	8.86685	8.32942	9.61271	7.96014	9.64797
AT1G07660	65.1206	57.2283	57.1521	54.8254	48.7826
AT1G07680	7.30273	5.35547	3.34237	2.42745	3.92673
AT1G07690	0	0.0994588	0.0438897	0.0717202	0.144474
AT1G07700	6.35967	5.21242	8.66201	10.5149	8.64181
AT1G07702	0	0	0	0	0
AT1G07705	7.78865	7.6019	9.81836	9.07685	10.863
AT1G07710	1.50903	1.66191	1.84433	1.42386	1.48192
AT1G07728	0	0	0	0	0
AT1G07730	0.0859145	0.11476	0.0810271	0.0662033	0.111134
AT1G07740	3.87633	3.3239	2.92466	1.9379	2.92535
AT1G07747	0	0	0	0	0
AT1G07750	141.787	140.442	100.115	79.9777	107.663
AT1G07760	0	0	0	0	0
AT1G07795	4.27431	4.88252	1.73757	1.64683	3.46992
AT1G07800	0	0	0	0	0
AT1G07820	192.32	160.903	140.227	119.679	118.942
AT1G07830	61.3171	52.0333	52.7822	48.844	43.1076
AT1G07840	15.0025	17.4699	18.5919	16.721	17.0877
AT1G07850	0	0	0.0145759	0	0
AT1G07860	0	0	0.0539873	0	0.0592376
AT1G07870	13.2369	14.3723	13.952	15.3431	15.3784
AT1G07885	0	0.654973	0	0	0.211425
AT1G07901	0	0	0	0	0
AT1G07920	356.02	344.672	359.587	300.839	294.941
AT1G07930	337.162	314.979	323.451	260.407	270.875
AT1G07940	306.318	267.969	280.116	230.979	241.601
AT1G07970	7.1446	7.30373	7.76057	6.55559	7.66056
AT1G07985	0.401544	0.393332	0.0946755	0.206279	0.380903
AT1G07990	22.8895	23.0638	31.4265	33.5162	32.2716
AT1G08005	0	0	0	0	0
AT1G08032	0	0	0	0	0
AT1G08035	0.17391	0.13938	0.0820084	0	0.0449919
AT1G08040	16.0621	15.2459	16.17	13.0686	15.9491
AT1G08050	4.92959	4.86975	6.45718	7.58033	7.14182
AT1G08105	0	0	0	0	0
AT1G08110	73.4537	71.6975	86.0942	96.6181	82.6981
AT1G08115	0	0	0	0	0
AT1G08120	0.0480038	0.0256484	0.0226365	0.0369904	0
AT1G08125	22.5688	21.8947	22.6471	23.5044	21.7408
AT1G08160	20.389	22.1098	19.4876	14.6131	20.3051
AT1G08165	25.7144	12.6151	0.330704	0.540403	2.23767
AT1G08170	0	0.0733713	0.0323776	0	0
AT1G08180	14.2556	12.9875	14.4788	16.6886	13.6646
AT1G08210	17.8896	17.8596	17.2845	19.132	16.9362
AT1G08220	9.39057	8.35502	9.60724	8.27433	7.68963
AT1G08230	9.87311	10.2563	11.4203	15.1629	10.9646
AT1G08240	0	0	0	0	0
AT1G08270	5.60503	4.77677	5.43908	5.46131	4.0506
AT1G08280	10.1493	9.58271	9.35888	6.74944	9.5137
AT1G08310	17.8265	17.3292	5.09807	8.40911	8.34695
AT1G08315	19.2573	21.1771	22.8589	25.8406	22.2903
AT1G08320	42.9154	45.154	50.5926	64.1598	58.8286
AT1G08340	25.6892	22.3347	12.938	7.11017	14.8111
AT1G08350	10.5132	9.65193	8.97695	8.27541	8.70353
AT1G08360	416.008	363.673	356.505	270.857	290.443
AT1G08390	7.68092	6.69117	7.00777	4.69636	6.04774
AT1G08400	4.50972	4.31755	4.24356	4.02542	3.62153
AT1G08410	7.65179	7.33169	9.24547	7.24039	7.23239
AT1G08440	0	0.0356625	0.141636	0.0257164	0
AT1G08480	154.346	135.646	119.654	107.179	99.1687
AT1G08530	6.47652	6.77782	7.97586	6.68166	9.74853
AT1G08580	83.3752	64.2485	62.1305	50.4924	48.527
AT1G08590	6.36276	6.56532	6.51693	4.80175	6.52398
AT1G08592	0	0	0	0	0
AT1G08610	2.92097	2.79889	3.74517	3.1065	3.06018
AT1G08670	8.95911	9.74344	6.02248	4.1128	8.12049
AT1G08710	19.4886	18.5279	19.5519	24.0156	20.2694
AT1G08735	0	0	0	0	0
AT1G08740	0	0	0	0	0
AT1G08750	10.9532	10.9489	13.2617	13.4588	14.4833
AT1G08760	9.2646	9.47107	11.841	12.2707	11.7257
AT1G08790	0	0	0	0	0
AT1G08800	12.3642	13.9401	11.3589	12.3893	11.9575
AT1G08845	12.5031	9.88831	11.1789	11.5424	10.0242
AT1G08870	0	0	0	0	0
AT1G08890	15.9031	13.2426	16.4842	16.8095	16.7831
AT1G08900	10.5158	10.2018	20.2248	30.0871	14.6958
AT1G08940	43.7641	46.2957	39.7689	46.025	36.5157
AT1G08950	0	0	0	0	0
AT1G08985	0	0.0636348	0	0	0
AT1G09010	14.8537	17.8878	23.5359	28.3329	28.0599
AT1G09026	0	0	0	0	0
AT1G09040	1.16921	1.1453	1.59279	1.45155	1.44521
AT1G09050	0.776843	1.01354	1.15861	1.32252	1.37411
AT1G09060	9.9837	10.5643	13.8476	13.3565	16.1198
AT1G09110	0	0	0	0	0
AT1G09130	26.1244	27.9705	31.9185	34.2352	30.261
AT1G09150	38.8598	36.5997	43.0534	38.7671	37.7769
AT1G09157	0	0	0	0	0.0355264
AT1G09160	19.0916	15.4863	15.667	12.0582	14.5848
AT1G09170	1.15997	1.71766	1.28934	0.702305	1.94632
AT1G09176	1.33139	1.42272	0.261594	0.341977	1.32036
AT1G09190	1.50874	1.30995	1.27469	1.16259	1.17097
AT1G09195	4.70529	5.82855	8.01421	9.28989	10.2955
AT1G09200	85.3674	77.7745	66.6111	34.7731	58.5226
AT1G09220	0.900178	0.993994	0.778223	0.716774	0.621022
AT1G09230	9.67179	9.67595	13.9812	15.7023	14.9612
AT1G09245	0	0	0	0	0
AT1G09250	42.6184	40.4452	37.8481	36.4763	37.3893
AT1G09260	0	0	0	0	0
AT1G09280	16.3076	19.5416	22.7608	26.7688	23.7534
AT1G09290	10.5789	12.4138	14.3633	13.4121	13.1163
AT1G09300	6.4684	6.73554	6.61252	6.05764	6.13183
AT1G09310	0.547627	0.292597	0.459088	0.187549	0.629668
AT1G09320	6.45061	6.74674	6.94101	8.09891	6.36602
AT1G09330	62.6473	57.3968	55.9474	53.3989	53.1927
AT1G09360	0	0	0	0	0
AT1G09370	0	0	0.0438897	0.14344	0
AT1G09380	1.41036	1.1132	0.680178	0.765686	0.746326
AT1G09390	5.17217	4.52571	7.06948	7.3068	9.61867
AT1G09400	0.680338	0.817885	1.28327	1.63828	1.21006
AT1G09410	0.474598	0.532513	0.45879	0.383998	0.62619
AT1G09421	0	0	0	0	0
AT1G09440	4.63792	4.0795	4.22531	2.69862	4.16281
AT1G09450	1.55863	1.35807	1.59435	0.997787	1.402
AT1G09460	22.4041	26.1948	37.8118	52.6505	52.3812
AT1G09470	4.79002	3.82014	4.48431	2.30691	3.31672
AT1G09480	7.60691	7.71747	8.79691	14.4448	11.7141
AT1G09483	0	0	0.0699127	0	0
AT1G09486	0	0	0	0	0
AT1G09490	13.3193	11.8346	11.7982	9.61135	12.8313
AT1G09500	0.147131	0.0157224	0.0277523	0.022675	1.55301
AT1G09510	0	0	0	0	0.0241237
AT1G09520	23.8792	23.7918	25.8238	25.3403	24.099
AT1G09550	0	0	0	0	0
AT1G09575	6.10798	6.59692	4.69071	3.22741	4.10848
AT1G09580	19.2636	16.5322	14.3592	9.67171	10.8426
AT1G09590	375.885	311.854	296.322	179.75	231.844
AT1G09600	0.210881	0.275424	0.38672	0.252776	0.351587
AT1G09610	0.894457	1.18339	1.54655	0.492317	0.815421
AT1G09620	22.1846	23.2517	29.9887	28.0472	28.4101
AT1G09625	0	0	0	0	0
AT1G09640	177.184	184.461	181.628	172.241	169.563
AT1G09645	62.9086	55.0308	58.7935	67.3501	55.9235
AT1G09650	0.374059	0.272536	0.384851	0.340647	0.299114
AT1G09660	32.7483	26.8907	30.6903	27.0412	25.8983
AT1G09665	0	0	0	0	0
AT1G09680	0.799089	0.736126	0.8186	0.806852	1.05504
AT1G09690	476.443	432.103	433.071	290.798	358.695
AT1G09710	2.9996	3.41906	5.63697	6.59179	6.10469
AT1G09720	0	0	0.00850392	0	0
AT1G09730	19.6082	19.2085	21.6636	24.9004	20.8365
AT1G09740	191.143	182.116	159.352	187.672	181.297
AT1G09750	5.35087	5.32653	6.38319	3.77963	5.20765
AT1G09780	136.551	121.369	91.3415	64.3658	73.7429
AT1G09794	14.411	13.2997	10.39	10.5541	11.955
AT1G09800	3.79912	3.24034	4.12539	2.63206	2.7412
AT1G09812	1.81819	1.17963	1.95972	2.00149	1.74713
AT1G09820	2.12666	1.96954	2.07253	1.78441	1.54051
AT1G09830	11.3436	13.592	14.1276	12.2894	14.1068
AT1G09870	18.7511	19.9105	24.4699	25.0801	25.6983
AT1G09880	0.450643	0.580701	0.675012	0.776212	0.576067
AT1G09890	0.238199	0.53736	1.03588	0.428282	0.739487
AT1G09900	3.91563	3.16807	4.04899	3.18969	3.41528
AT1G09910	7.28927	8.79903	8.62509	11.5979	14.9583
AT1G09920	57.8924	53.9019	51.4897	57.1731	55.9329
AT1G09932	8.65979	9.78517	8.79241	8.68447	11.0839
AT1G09935	0.0722126	0.0385832	0	0	0
AT1G09980	10.2779	9.79287	10.9387	10.8868	11.6485
AT1G09995	16.3137	12.7593	14.4363	14.3896	13.2182
AT1G10000	0.826644	0.706681	0.935543	1.35891	0.798408
AT1G10020	12.9465	12.0136	11.2505	13.4846	12.8184
AT1G10040	8.1639	8.24809	9.18339	7.54905	9.21629
AT1G10050	10.83	11.6478	11.6081	11.5587	12.3747
AT1G10090	13.0227	13.3439	13.2266	13.3089	14.9955
AT1G10095	6.50344	5.66658	6.05485	7.7869	6.29856
AT1G10100	0.102781	0.0549159	0.0969342	0.0792002	0
AT1G10110	1.00446	0.894467	1.01749	1.17534	1.21268
AT1G10120	23.5254	20.7519	26.5378	22.51	26.7378
AT1G10140	190.88	251.93	202.072	258.4	218.382
AT1G10150	14.2277	16.0434	15.218	19.3753	16.0446
AT1G10160	0	0	0	0	0
AT1G10180	8.93912	10.529	11.6797	12.1512	12.3167
AT1G10190	0.0766742	0	0	0	0
AT1G10220	1.59397	1.09119	3.31195	3.9535	2.7062
AT1G10250	0	0	0	0	0
AT1G10260	0	0	0	0	0
AT1G10280	2.67594	2.66132	2.91102	2.34783	2.64577
AT1G10300	3.18995	3.5649	4.03045	2.25168	3.33886
AT1G10310	11.9374	11.2363	11.7318	10.4022	10.2174
AT1G10320	5.83493	8.26637	11.9649	13.9996	14.375
AT1G10330	1.46771	1.54926	1.94127	1.15856	1.61144
AT1G10340	3.24913	2.84814	8.25924	12.3424	7.39444
AT1G10350	16.0635	15.8537	14.9513	12.4592	14.9172
AT1G10380	36.5935	39.4525	46.6698	34.6737	38.628
AT1G10385	0.843213	0.711361	0.502261	0.547163	0.688882
AT1G10390	29.8685	30.4311	36.5549	38.0212	37.7545
AT1G10400	5.48226	4.97014	6.75487	3.92467	5.1059
AT1G10410	30.811	32.8304	42.3756	51.9297	45.5712
AT1G10417	2.75649	2.17646	2.45525	3.1153	2.77327
AT1G10419	0	0	0	0	0
AT1G10440	0	0	0	0	0
AT1G10455	0	0	0	0	0.113313
AT1G10490	7.5985	7.01569	10.0401	8.39479	9.81881
AT1G10520	1.80177	2.41516	3.2644	2.655	3.30382
AT1G10522	5.86222	5.27405	4.73602	4.55048	4.4383
AT1G10530	8.3262	7.98067	5.4016	3.30518	4.09923
AT1G10538	0	0	0	0	0
AT1G10580	20.7053	20.2861	22.4314	20.42	19.482
AT1G10585	0.0660446	0.105863	0.0311438	0	0
AT1G10586	0	0	0	0	0
AT1G10588	0	0.0411239	0	0	0
AT1G10590	168.308	150.182	137.521	129.431	126.416
AT1G10610	6.63096	7.07138	6.15164	9.23904	8.96252
AT1G10620	0	0.0248993	0	0	0.0120562
AT1G10640	0.280312	0.209679	0.0264366	0	0.0145038
AT1G10650	11.214	11.9666	13.5662	12.8535	16.1462
AT1G10652	0	0	0	0	0
AT1G10657	0.542551	0.421651	0.46517	0.342061	0.255204
AT1G10660	17.7441	23.4691	25.7675	31.4181	25.3684
AT1G10682	0	0	0	0	0
AT1G10690	12.3102	11.1856	11.5729	15.1049	12.7795
AT1G10705	0	0	0	0	0
AT1G10717	0	0	0	0	0
AT1G10720	34.0772	33.3553	35.9689	39.1126	33.4607
AT1G10730	9.56775	10.5371	10.1652	11.6758	10.7699
AT1G10740	11.7201	10.6673	11.5507	10.361	11.6323
AT1G10745	0	0	0	0	0
AT1G10747	0	0	0	0	0.0583079
AT1G10750	3.71124	3.71988	4.72109	3.92388	5.87985
AT1G10770	0.45163	0.413667	0.212969	0.149149	0.367212
AT1G10780	3.72676	3.41611	3.28904	1.79154	2.4767
AT1G10790	0.695984	0.345302	0.773604	0.689535	0.797393
AT1G10800	1.27387	1.60876	1.96593	0.892371	1.07856
AT1G10810	6.25742	6.30091	5.54208	4.23453	4.64899
AT1G10820	14.7532	14.7903	19.7625	20.9732	20.2441
AT1G10850	6.26646	5.90335	6.22968	3.7557	4.45588
AT1G10865	64.5062	58.4356	50.6972	54.8887	48.1648
AT1G10880	0.598036	0.21302	0.0470013	0.0192012	0
AT1G10890	102.885	113.326	120.222	149.109	124.407
AT1G10900	17.1272	16.5044	19.1737	18.134	19.2876
AT1G10910	10.5607	15.0833	17.8851	26.3735	22.809
AT1G10940	77.4944	90.5271	89.0031	97.4052	89.3318
AT1G10980	0	0.0140229	0.061881	0.020224	0.0271596
AT1G10990	12.4269	12.9548	15.9652	22.8969	16.4891
AT1G11010	0	0	0	0	0
AT1G11020	24.4738	25.1862	24.704	26.2384	24.1334
AT1G11030	0	0	0	0	0
AT1G11040	0.3053	0.0815608	0.0539873	0.0294069	0.0789835
AT1G11050	9.55864	11.6618	11.7256	12.8135	12.8545
AT1G11055	0	0	0	0	0
AT1G11060	8.66551	8.86187	10.4639	11.7198	11.1798
AT1G11070	0.727819	1.0478	1.38237	2.30566	1.79924
AT1G11090	10.6352	9.05058	9.32244	7.76561	7.89922
AT1G11100	4.2058	4.97538	4.99599	5.98754	6.82839
AT1G11110	0	0	0	0.0298604	0
AT1G11112	0.0681953	0.182184	0.225106	0.105099	0.105856
AT1G11120	1.98069	2.02837	2.49068	1.52626	1.70807
AT1G11125	1.19022	1.18516	1.60724	1.16729	1.34365
AT1G11145	0	0	0	0	0
AT1G11150	0	0	0	0	0
AT1G11160	3.96859	3.19119	2.37502	1.47316	3.64975
AT1G11170	1.33589	1.50943	1.76591	1.65378	2.14161
AT1G11175	0	0	0	0	0
AT1G11180	7.51352	9.82072	8.4673	11.8738	9.07111
AT1G11185	0	0	0	0	0
AT1G11200	19.8337	20.7984	17.986	19.3141	18.3142
AT1G11210	4.68209	4.80403	3.77097	4.34224	4.26633
AT1G11220	2.52909	2.35862	1.90818	1.02757	1.04687
AT1G11230	0	0	0	0	0
AT1G11240	55.6512	54.3892	53.0868	47.2162	43.1322
AT1G11265	0	0	0	0	0
AT1G11270	3.51511	5.20603	5.75789	6.43898	6.31785
AT1G11280	9.69805	10.5146	8.51212	8.41399	13.1034
AT1G11300	0.945328	0.836553	2.62358	2.96689	2.34883
AT1G11320	2.6849	2.71163	2.11528	1.86706	2.47347
AT1G11330	11.9156	11.6495	14.2803	16.1295	16.5622
AT1G11340	0.037147	0.00992383	0.0262754	0.0286245	0.00961024
AT1G11360	41.648	39.7528	36.3162	35.6556	35.7573
AT1G11362	0.146317	0.156354	0.103495	0.112748	0.151414
AT1G11370	0	0	0	0	0
AT1G11380	23.5182	25.6895	27.3615	27.6735	28.5894
AT1G11390	8.1356	7.41648	7.3602	6.95015	6.51692
AT1G11410	2.76935	2.56941	4.12066	3.74889	4.50203
AT1G11430	20.6736	25.4731	28.4256	27.3906	28.5158
AT1G11440	15.4676	19.2078	15.6426	17.3284	14.729
AT1G11450	22.2014	20.4074	22.1127	21.7563	22.1036
AT1G11460	16.2577	12.4735	3.27225	3.74303	7.00143
AT1G11470	0	0	0	0	0
AT1G11480	36.4182	39.7437	46.4746	52.2083	48.1845
AT1G11482	0	0	0	0	0
AT1G11490	1.28167	1.1984	1.05767	0.6349	0.971054
AT1G11500	0.905585	1.35479	1.49462	0.907164	1.40569
AT1G11510	0	0	0.02238	0	0.0491129
AT1G11520	0	0	0	0	0
AT1G11540	41.3883	34.9711	26.3937	31.3645	26.3402
AT1G11550	0	0	0	0	0
AT1G11560	0.0487015	0.0260212	0.0918621	0	0.0251989
AT1G11572	0	0.359851	0.158797	0.454108	0.13068
AT1G11590	0.0596203	0	0.0281144	0	0
AT1G11592	0	0	0	0	0
AT1G11593	0	0	0	0	0
AT1G11595	0	0	0	0	0
AT1G11608	0	0	0	0	0
AT1G11620	0	0.0491829	0.0217037	0	0.0238144
AT1G11630	7.80932	7.91708	7.22344	6.96915	6.32001
AT1G11640	0	0	0	0	0
AT1G11655	7.09435	7.42085	4.24063	1.7709	5.06664
AT1G11660	15.9211	17.1569	16.4282	16.3677	17.5886
AT1G11670	41.1497	50.1938	41.2585	41.0361	41.2854
AT1G11684	0	0	0	0	0
AT1G11690	0.0675537	0.0360939	0	0	0.0699067
AT1G11700	19.4277	10.0434	21.5114	15.9862	16.1606
AT1G11710	1.97545	2.40528	2.30197	2.45898	2.19168
AT1G11730	1.65357	1.34851	1.51847	0.905351	1.53105
AT1G11740	3.33847	2.44348	1.94089	1.86773	2.28345
AT1G11765	0	0	0	0	0
AT1G11770	0	0	0	0	0.0305765
AT1G11780	9.52496	8.97574	7.89583	6.85318	7.52748
AT1G11785	0.313472	0.111659	0.295639	0.402587	0
AT1G11800	6.1605	6.02909	8.15421	7.63768	5.19159
AT1G11803	0	0	0	0	0
AT1G11806	0	0	0	0	0
AT1G11810	0	0	0	0	0
AT1G11820	16.5095	14.5575	17.8246	15.8821	16.7196
AT1G11850	0	0	0	0	0
AT1G11860	59.5148	59.3382	60.0042	47.8168	57.8869
AT1G11880	4.91305	4.17895	5.12621	4.76496	5.63935
AT1G11900	2.88995	2.93155	2.7848	3.55015	2.38382
AT1G11905	23.0767	20.5816	20.1854	19.0549	18.661
AT1G11915	1.50404	1.6965	1.7731	1.0302	1.88068
AT1G11920	2.82848	2.34826	0.943913	0.67063	1.73369
AT1G11925	0.375541	0.936374	0.236119	0.482303	0.129541
AT1G11930	85.848	80.9816	74.2311	84.4566	66.0413
AT1G11940	6.46102	7.15861	6.75093	6.02683	6.47493
AT1G11950	3.43571	2.79898	3.57712	3.53868	3.30897
AT1G11960	6.99105	6.70337	9.42671	8.64848	7.5083
AT1G11970	0	0	0	0	0
AT1G11990	0.0566948	0	0.0534696	0.0218437	0.0146674
AT1G12000	65.1051	58.3864	61.024	35.0841	50.128
AT1G12010	81.551	159.649	205.88	266.46	179.845
AT1G12015	0	0	0	0	0
AT1G12020	11.0159	13.8868	14.691	16.137	14.6651
AT1G12030	16.787	9.50962	4.26798	5.96129	5.7557
AT1G12050	21.0642	22.8779	22.7807	22.8905	22.9623
AT1G12064	0	0	0.0792656	0	0
AT1G12070	0.224375	0.319689	0.141074	0.461058	0.503079
AT1G12080	229.504	227.319	213.405	127.789	135.888
AT1G12100	0.25193	0.740332	0.593996	0.0970649	0.195529
AT1G12120	27.2252	28.1725	32.3805	29.9728	33.4411
AT1G12130	0.391266	0.247063	0.503194	0.520771	0.368086
AT1G12150	2.42871	2.42738	1.68423	1.36509	2.55766
AT1G12160	24.6518	23.0788	19.0156	17.9974	19.8432
AT1G12170	0	0	0	0	0
AT1G12180	0	0	0	0	0
AT1G12190	0	0	0	0	0.0230543
AT1G12200	103.085	81.9003	80.8627	98.4197	95.8106
AT1G12211	0	0	0	0	0
AT1G12230	39.2729	43.6844	30.8794	26.142	30.3597
AT1G12244	3.78356	4.64411	4.50863	4.53085	4.02117
AT1G12250	8.41651	8.81502	7.28376	7.66471	7.1261
AT1G12270	23.7761	25.0765	43.7284	32.9067	38.7478
AT1G12280	3.91223	3.77054	5.34032	5.2504	4.15504
AT1G12290	4.32635	3.95942	6.75327	9.28614	7.41003
AT1G12300	1.15011	1.3168	1.60379	1.20276	1.30919
AT1G12310	181.713	150.014	146.666	127.562	120.843
AT1G12320	32.2118	26.4068	61.6042	80.2209	46.8467
AT1G12330	5.28413	4.39722	7.79035	7.65218	6.88237
AT1G12340	0.150479	0	0	0	0
AT1G12380	4.14894	3.7601	4.93656	3.11612	3.7681
AT1G12390	45.255	41.6601	39.7243	38.12	38.6536
AT1G12400	24.7574	24.5534	24.3251	21.3105	21.1641
AT1G12411	0	0	0	0	0
AT1G12423	0	0	0	0	0
AT1G12440	51.0048	54.6743	55.1616	65.1859	51.4967
AT1G12450	5.7887	6.95902	5.77294	5.39492	6.79983
AT1G12451	0	0	0	0	0
AT1G12460	2.79646	2.131	1.98885	2.02535	2.04785
AT1G12470	14.1803	15.7422	17.9145	18.1198	19.954
AT1G12490	0.0949196	0	0	0	0
AT1G12500	31.8902	26.2876	25.1391	18.4117	19.0429
AT1G12510	0	0	0	0	0
AT1G12530	25.4039	26.2319	20.9558	20.4197	24.5173
AT1G12540	0	0.0268539	0	0.0387289	0
AT1G12550	10.6327	10.0616	6.16171	3.55371	5.19222
AT1G12570	0.0247952	0.0264962	0	0.0191065	0.0256589
AT1G12590	0	0	0	0	0
AT1G12600	1.37537	1.19677	2.63132	2.05908	2.13492
AT1G12620	2.31776	2.42098	0.403705	0.193081	0.291709
AT1G12630	0	0	0.0403755	0	0
AT1G12640	24.752	24.924	30.1702	34.4784	33.1912
AT1G12650	28.2446	28.9832	28.0793	28.6218	24.4838
AT1G12660	0	0	0	0	0
AT1G12663	0	0.0771663	0	0	0
AT1G12665	0	0	0	0	0
AT1G12667	0	0	0	0	0
AT1G12669	0	0	0	0	0
AT1G12670	0	0	0	0	0
AT1G12672	0	0	0	0	0
AT1G12700	1.49969	1.63505	1.33793	1.17124	1.45756
AT1G12720	0	0	0	0	0
AT1G12725	0	0	0	0	0
AT1G12730	5.026	4.52769	8.48806	8.87162	8.46684
AT1G12760	59.6906	64.6598	65.8825	72.1999	67.166
AT1G12775	0.968448	1.10122	1.11242	1.16722	1.18206
AT1G12790	3.43071	5.13248	6.10711	10.3431	7.38888
AT1G12800	4.17423	4.58113	6.51695	6.40411	6.24594
AT1G12805	4.22837	18.3818	4.57695	0.666463	1.54142
AT1G12810	70.3176	79.2917	78.6187	82.8629	74.7165
AT1G12830	31.9241	29.5947	19.8404	17.6193	14.8521
AT1G12845	3.73906	2.27654	1.9682	1.2731	1.34976
AT1G12850	19.3924	17.8969	16.5661	14.9679	15.3909
AT1G12855	0	0	0	0	0
AT1G12870	0	0	0	0	0
AT1G12890	0.228454	0.162751	1.04138	0.821522	0.315216
AT1G12930	5.43066	5.69068	8.23591	8.2767	9.62842
AT1G12935	0	0	0	0	0
AT1G12938	0	0	0	0	0
AT1G12960	0	0	0	0	0
AT1G12990	5.45821	5.47634	4.98466	4.49141	4.83047
AT1G13000	15.0806	16.803	19.0173	20.0832	19.5346
AT1G13010	0	0	0	0	0
AT1G13030	4.87494	4.54902	5.29914	3.56249	4.95001
AT1G13040	0.0323423	0.639378	1.1896	1.14642	1.84079
AT1G13050	4.05264	4.46598	4.76056	4.37757	4.24997
AT1G13130	0.450257	0.721717	0.225592	0.108424	0.45138
AT1G13145	0	0	0	0	0
AT1G13160	10.6997	12.3443	16.7171	13.7025	14.3451
AT1G13190	19.4904	21.8873	24.1246	28.3135	23.0455
AT1G13195	16.22	15.1535	12.8562	13.369	12.7916
AT1G13200	0.653226	0.533793	0.181196	0.0888278	0.218699
AT1G13230	0.105588	0.0564157	0.381729	0.189848	0.109266
AT1G13240	0	0	0	0	0
AT1G13310	0.142987	0.152796	0.303419	0.303	0.129472
AT1G13340	8.56356	11.8201	19.0373	17.8326	16.9149
AT1G13350	17.4076	21.6526	29.3848	34.7414	34.4378
AT1G13360	124.02	138.316	104.715	147.241	101.789
AT1G13370	0.387808	0.207206	0.109724	0.0597668	0.200658
AT1G13380	29.1183	25.7104	25.5047	24.5366	25.7033
AT1G13390	56.0084	59.0204	52.456	66.743	54.8242
AT1G13410	0.942028	0.814202	0.849243	0.4697	0.516092
AT1G13448	0	0	0	0	0
AT1G13450	22.5339	24.189	30.4909	37.9011	36.0501
AT1G13460	15.1991	15.4434	13.7513	13.5382	13.8624
AT1G13470	0	0	0.0186324	0	0
AT1G13480	9.67692	6.65335	10.6298	14.4511	7.31642
AT1G13485	0	0	0	0	0
AT1G13490	0.0920512	0.0245915	0.520888	1.02851	0.238144
AT1G13500	6.58011	6.33761	9.34952	9.5071	9.11642
AT1G13510	7.24556	6.23613	12.4763	10.9643	11.9594
AT1G13520	9.94893	10.1231	43.0458	58.3682	40.6487
AT1G13530	17.4044	16.6271	19.8936	25.5183	17.7411
AT1G13540	3.48693	3.70472	5.44316	5.4974	5.93103
AT1G13550	1.93916	1.58586	1.77287	2.80556	2.191
AT1G13570	21.6734	22.5113	19.2364	23.1558	21.6872
AT1G13605	0	0	0	0.163759	0
AT1G13607	0	0	0	0	0
AT1G13608	0	0	0	0	0
AT1G13609	0	0	0.0533793	0	0
AT1G13610	1.34282	2.17291	1.84538	1.24169	1.62781
AT1G13630	0.590425	0.571779	1.00057	0.796189	1.01195
AT1G13635	6.77497	4.5445	6.33748	2.78054	4.53426
AT1G13640	34.8124	35.2909	40.9925	47.816	42.4506
AT1G13650	0.272096	0.166149	0.146638	0.32948	0.160899
AT1G13660	0	0	0	0	0
AT1G13670	11.2791	10.1654	13.8813	12.2252	16.2573
AT1G13680	0.170373	0.136545	0.0401702	0.0328211	0.154269
AT1G13720	0	0	0	0	0
AT1G13730	23.3016	19.4172	22.9117	12.6475	17.3955
AT1G13750	16.2222	15.955	9.47106	9.00326	14.1268
AT1G13755	0	0.0476133	0	0	0
AT1G13760	0	0	0	0	0
AT1G13780	4.44287	4.05528	4.16103	4.54096	4.43798
AT1G13790	0.104404	0.133879	0.0984646	0.0321802	0.0648242
AT1G13800	0.341131	0.324029	0.411093	0.306677	0.353013
AT1G13810	9.89136	7.85967	6.87691	6.25395	6.45211
AT1G13820	4.29906	4.61486	4.27566	4.48725	5.11613
AT1G13830	22.6532	18.2038	19.7409	18.6197	20.6917
AT1G13840	0	0	0	0	0
AT1G13850	0	0	0	0	0
AT1G13880	25.5869	24.0504	27.9123	30.0064	28.4304
AT1G13900	12.7685	13.9878	13.406	13.1242	13.8119
AT1G13910	8.0206	10.9338	12.2655	11.6678	13.2451
AT1G13920	5.90724	7.89059	7.10099	6.34288	6.51385
AT1G13930	472.069	377.727	413.235	303.927	360.109
AT1G13940	3.27718	4.12279	5.63359	6.11811	6.27395
AT1G13970	6.74219	7.57148	9.43392	7.53797	11.899
AT1G13990	39.163	46.1176	43.4915	58.2264	51.385
AT1G14010	79.5371	72.9604	60.3778	55.9135	57.0127
AT1G14020	8.73311	8.54318	9.19682	6.39596	8.7343
AT1G14030	4.01962	4.04454	5.4374	5.96873	5.73847
AT1G14040	14.4482	13.5699	13.0343	10.0232	16.0696
AT1G14048	0	0	0	0	0
AT1G14060	32.3796	27.5275	28.0514	17.6201	21.8243
AT1G14090	0	0	0	0	0
AT1G14120	260	268.652	210.695	168.096	220.958
AT1G14130	14.5754	18.3374	15.6084	17.5663	17.7393
AT1G14140	14.7336	12.2974	10.6066	10.0097	8.88646
AT1G14160	14.8209	13.1493	10.4705	7.07993	9.05517
AT1G14170	35.4968	39.7298	23.2269	21.3302	26.9461
AT1G14180	3.40058	2.50036	2.82463	1.56262	2.13079
AT1G14185	4.78528	4.98958	5.0054	3.15105	6.99277
AT1G14190	2.236	1.83662	3.13173	2.13446	3.21181
AT1G14200	44.8464	45.5891	32.7222	46.9298	38.7374
AT1G14205	2.18522	1.68129	1.77238	2.08799	1.76384
AT1G14210	86.0793	88.1265	85.8376	79.5442	89.1068
AT1G14220	11.0469	12.5084	9.10759	4.67904	10.2583
AT1G14225	0	0	0	0	0
AT1G14230	21.3455	23.028	25.6776	25.3227	26.5265
AT1G14240	51.2902	35.6465	45.0242	30.7686	46.579
AT1G14250	0	0	0.0385164	0	0.0140874
AT1G14260	1.18698	1.01472	1.45529	1.12371	1.15813
AT1G14270	2.28854	2.46121	3.30671	3.0748	3.93192
AT1G14300	18.8516	14.7103	15.9513	14.3478	15.4455
AT1G14310	15.2303	14.7681	13.2999	13.3443	14.2139
AT1G14315	0	0	0	0	0
AT1G14330	14.0134	14.1694	16.0039	17.2774	13.2829
AT1G14340	22.6387	23.2096	30.9543	38.2443	30.7608
AT1G14345	1.32421	1.25425	1.53272	1.25231	1.65064
AT1G14390	1.18707	1.73521	1.91167	1.19086	1.93533
AT1G14430	0.152226	0.149113	0.167494	0.0782007	0.0787642
AT1G14450	90.6558	81.8667	63.083	53.7137	57.1631
AT1G14455	0.345429	0.276844	0.244334	0.399267	0.357461
AT1G14460	2.4042	2.92077	2.8818	2.15276	2.73118
AT1G14470	0.34064	0.297825	0.467291	0.501113	0.865241
AT1G14480	3.84287	4.09033	3.29609	3.17106	3.3035
AT1G14490	0.866551	0.661426	0.788068	1.00161	0.800656
AT1G14500	0.690068	0.573538	0.614656	0.324956	0.277707
AT1G14518	0	0	0	0	0
AT1G14540	0.783379	0.77103	2.43031	3.65367	1.04533
AT1G14549	0	0	0	0	0
AT1G14550	0.46826	0.194593	0.294415	0.40092	0.269206
AT1G14560	13.2944	13.6475	14.1865	14.9953	14.3841
AT1G14570	27.5672	28.5902	37.1285	37.8588	41.6797
AT1G14580	2.34426	2.58766	2.15017	2.16374	2.46591
AT1G14590	7.00157	6.41015	5.78233	5.27856	5.3068
AT1G14600	9.87059	9.57845	5.88737	5.797	5.76975
AT1G14630	5.62565	3.46821	5.13072	4.28733	8.0287
AT1G14640	2.75428	4.48781	10.5085	14.9092	18.4793
AT1G14642	1.14227	0	1.25684	1.7604	0.985049
AT1G14650	23.9064	28.9051	38.4789	45.0462	44.2787
AT1G14670	44.8741	51.5371	55.6549	46.7788	59.0254
AT1G14680	1.209	0.70749	0.895892	0.842897	0.834076
AT1G14686	0	0.0263273	0.0697071	0.0379695	0.0254954
AT1G14688	0	0	0	0	0
AT1G14710	20.7135	22.4768	27.179	23.3959	27.0801
AT1G14730	43.8855	42.9138	63.9796	77.08	57.5415
AT1G14740	63.0764	73.574	80.959	102.404	83.1378
AT1G14755	0	0	0	0.0768431	0
AT1G14770	4.60582	4.14465	4.2676	4.00572	4.11123
AT1G14780	15.0115	14.0943	18.7291	20.9627	25.1871
AT1G14800	0.0435151	0	0.0205198	0	0
AT1G14810	48.7002	52.1336	42.5627	31.0633	31.045
AT1G14820	9.53507	8.24838	7.428	5.94794	5.98176
AT1G14890	56.8619	69.0122	64.3476	75.6937	68.4843
AT1G14910	12.2473	11.5629	16.3045	17.1415	18.6553
AT1G14930	0	0.0373489	0	0	0
AT1G14940	0	0	0	0	0
AT1G14950	0.0594792	0	0	0	0.0307755
AT1G14960	86.4208	75.5265	73.9949	27.0202	84.4794
AT1G14970	4.21357	4.12005	4.76606	2.67389	4.47434
AT1G14990	16.9138	13.6038	13.9364	13.1725	12.0528
AT1G15002	0	0	0	0	0
AT1G15010	5.53235	8.16638	8.04753	15.3181	8.87868
AT1G15015	0	0	0	0.0918835	0.0308485
AT1G15030	16.8042	16.7327	17.4043	17.893	19.6344
AT1G15040	35.9477	63.3916	46.0763	100.185	59.6063
AT1G15045	0	0	0	0	0
AT1G15060	12.3848	11.4138	13.3077	13.4651	12.8162
AT1G15090	0	0	0	0	0
AT1G15110	24.9095	21.6274	23.9213	24.6515	25.7487
AT1G15120	272.566	224.747	179.419	162.142	168.847
AT1G15125	20.1325	39.5179	37.997	51.3451	46.8145
AT1G15130	19.7265	26.0168	36.3692	39.2639	44.5674
AT1G15140	15.4831	15.4997	14.1005	12.4335	11.6704
AT1G15150	0.121254	0.178162	0.15724	0.0934352	0.0784237
AT1G15160	2.40314	2.31119	2.91399	2.08988	2.46908
AT1G15165	0.485135	0.440652	0.823567	0.672896	1.43079
AT1G15170	9.98153	10.3839	13.4976	14.0935	12.0305
AT1G15175	0	0	0	0	0
AT1G15180	0.403586	0.661284	0.68513	0.539053	0.598623
AT1G15190	2.70967	2.38182	2.57613	2.5258	2.35178
AT1G15200	49.1729	52.9436	59.1094	60.9699	53.7719
AT1G15215	12.3822	11.1566	11.1607	9.1189	9.36191
AT1G15230	33.6205	36.4743	36.7702	35.1944	31.8628
AT1G15240	11.7051	13.9463	18.527	21.4334	20.7367
AT1G15250	47.2926	44.0959	43.5965	32.5837	36.8009
AT1G15260	0.185233	0.19794	0.29116	0	0.287528
AT1G15270	434.607	390.867	333.241	296.733	316.57
AT1G15280	27.2541	28.2973	42.3156	44.3527	45.4726
AT1G15290	6.54503	8.41369	6.55965	4.92297	6.17658
AT1G15300	0	0	0	0	0
AT1G15320	0.0665254	0.0355445	0.0470558	0	0.0344213
AT1G15330	1.40083	1.47424	3.00259	3.46728	2.89924
AT1G15350	77.9949	77.8872	72.8114	83.6765	71.8053
AT1G15370	66.5568	64.4639	62.0279	56.9325	55.0221
AT1G15380	237.29	315.39	632.051	1033.7	505.053
AT1G15385	5.12454	5.37078	9.4337	16.251	5.50701
AT1G15400	135.812	126.946	130.068	150.383	141.222
AT1G15405	0	0	0	0	0
AT1G15410	6.9309	6.53297	6.08441	4.5682	5.98821
AT1G15415	0.418833	1.28675	1.13565	2.25919	0.812666
AT1G15420	52.791	47.4531	48.8288	41.0624	41.9546
AT1G15430	8.67583	8.98326	9.18391	10.7657	9.03994
AT1G15450	0	0	0	0	0
AT1G15470	10.8613	11.0943	11.1305	7.98647	9.25612
AT1G15480	5.45831	5.30367	5.66031	3.75937	4.97362
AT1G15490	13.8856	15.564	13.2292	11.9647	14.9062
AT1G15530	3.49346	5.06831	5.51928	6.87728	5.95048
AT1G15540	0.260955	0.334628	0.319943	0.160868	0.135022
AT1G15560	0	0	0	0	0
AT1G15590	0	0	0	0	0
AT1G15600	0.161348	0.172417	0	0.0310826	0.020871
AT1G15610	0.440019	0.626939	1.1758	0.904177	1.26485
AT1G15620	0.340361	0.3334	0.347749	0.131136	0.939243
AT1G15630	3.13832	2.9782	2.71682	1.69642	2.37513
AT1G15640	10.6527	14.4424	9.27215	6.40058	9.1055
AT1G15650	0	0	0	0	0
AT1G15670	117.371	178.956	107.799	138.483	86.9885
AT1G15680	0	0	0	0	0
AT1G15710	11.3075	11.8812	12.5903	11.6857	11.3883
AT1G15730	4.72726	5.24449	5.65033	5.26167	5.58834
AT1G15740	40.3832	41.9599	70.0273	84.8661	84.996
AT1G15757	0	0	0	0	0
AT1G15760	4.0439	3.13075	3.96953	2.1622	2.90371
AT1G15770	0.106146	0.0567136	0.0750805	0.204482	0.0549214
AT1G15772	0.581957	0.706681	0.898121	0.937647	0.793846
AT1G15780	9.16451	10.0594	13.5712	13.8024	16.4137
AT1G15790	11.5332	12.8983	15.5959	21.8259	17.1126
AT1G15800	14.037	14.1946	13.7494	16.5877	12.1862
AT1G15810	25.546	24.5982	28.5103	25.2177	25.8618
AT1G15825	0.395748	0.352413	0.435441	0.508253	0.136511
AT1G15830	0.138457	0.16645	0.457033	0.240055	0.30447
AT1G15840	0.0544528	0.0872824	0.154066	0.377638	0.0845243
AT1G15850	0	0	0	0	0
AT1G15860	37.8344	36.6634	43.4007	49.9302	45.2723
AT1G15870	2.40552	2.59788	2.02733	1.34092	1.80077
AT1G15885	2.38878	2.80792	3.64968	5.22767	4.89453
AT1G15890	2.73171	2.81749	4.12536	5.98186	3.87351
AT1G15900	1.32263	1.41336	1.87109	1.58539	1.06454
AT1G15910	10.2446	9.20673	10.7633	9.94668	10.2516
AT1G15920	19.0936	20.068	20.605	19.8813	18.7841
AT1G15930	329.166	278.672	267.71	221.169	191.796
AT1G15940	11.1095	11.1857	14.1958	15.5787	14.9675
AT1G15970	11.9739	10.3172	9.87756	7.84856	9.6618
AT1G16000	44.1975	39.4971	32.3691	22.303	26.1065
AT1G16020	9.40733	9.75925	8.61322	7.10183	8.14133
AT1G16022	3.30097	4.43772	4.06723	3.44622	3.85672
AT1G16025	0.440877	0.23556	0.277198	0.226485	0.228117
AT1G16040	26.8488	29.8939	29.7653	30.0514	25.7293
AT1G16080	11.1863	10.0519	10.0888	11.3323	11.4342
AT1G16100	0	0	0	0	0
AT1G16170	16.2245	15.0258	13.1933	13.7246	12.4617
AT1G16180	143.494	155.176	175.699	186.095	184.732
AT1G16210	74.8553	75.1597	70.8262	68.8431	71.5775
AT1G16220	3.06463	3.32944	3.75738	2.33528	3.55899
AT1G16225	1.72792	0.682386	1.48792	1.04203	1.43826
AT1G16230	1.64079	1.2458	0.733003	0.931623	0.983018
AT1G16250	10.4708	9.11324	9.79721	12.1028	10.5932
AT1G16260	0.105278	0.213751	0.417016	0.178474	0.337731
AT1G16270	7.2515	7.63806	12.826	11.5989	13.6754
AT1G16290	0.034782	0	0.0164017	0	0
AT1G16310	4.99366	4.6644	4.62489	3.70956	4.23818
AT1G16320	7.07824	6.92159	8.77482	11.972	9.55908
AT1G16350	43.8399	42.241	40.3657	35.0539	36.3663
AT1G16360	1.16981	1.40631	0.630435	0.515098	0.345873
AT1G16430	15.5381	16.3721	13.0168	9.49828	9.88112
AT1G16445	2.11374	1.85091	2.07656	2.12647	1.76204
AT1G16450	0	0	0	0	0
AT1G16480	0.915387	0.812076	0.85517	0.692063	0.813224
AT1G16489	0	0	0	0	0
AT1G16500	15.6531	12.2112	14.1259	10.4819	10.5833
AT1G16510	8.1269	5.54323	2.44614	2.8869	2.95244
AT1G16515	0.37932	0.202671	0.357742	0	0.196266
AT1G16520	14.7159	13.791	17.8074	14.3696	19.6198
AT1G16550	0	0	0	0	0
AT1G16560	34.3583	38.3053	39.0377	34.3974	40.9988
AT1G16570	12.4414	13.2949	15.3662	15.0301	14.2585
AT1G16600	0	0	0	0	0
AT1G16620	0	0	0	0	0
AT1G16630	2.7049	2.73421	2.6803	1.57732	2.31684
AT1G16635	0	0	0	0	0
AT1G16640	3.36412	1.79745	2.03056	1.76276	2.26284
AT1G16650	9.03154	10.9828	10.4675	12.9699	9.83164
AT1G16660	0	0	0	0	0
AT1G16670	23.4936	28.6025	21.2201	22.5844	22.679
AT1G16680	13.2275	13.4457	16.003	17.1867	16.1517
AT1G16690	3.80757	2.89173	3.53967	2.61965	3.84169
AT1G16700	91.3774	75.2719	66.4997	53.0378	61.8392
AT1G16705	0	0	0.0300005	0	0.164591
AT1G16740	58.7212	53.4365	51.2711	42.2497	41.2407
AT1G16750	0.848717	0.977793	1.15063	0.756184	0.631263
AT1G16760	0	0	0	0.0340175	0
AT1G16770	0.0370922	0.198184	0.192402	0.228658	0.153537
AT1G16790	9.71539	9.93226	9.0545	9.1959	7.99554
AT1G16800	0.53535	0.954861	1.66319	1.66224	2.30968
AT1G16810	118.121	118.84	112.18	123.604	106.511
AT1G16820	4.53961	3.67292	3.70032	4.29766	4.02663
AT1G16825	7.79763	8.37379	6.88077	8.38829	7.62982
AT1G16830	1.7678	1.56938	1.38509	0.796374	1.16799
AT1G16840	43.1944	41.2149	42.9184	48.4673	43.7944
AT1G16850	2.75858	2.98376	2.63338	1.39984	1.91471
AT1G16860	29.693	25.9381	25.7262	20.325	24.5426
AT1G16870	22.5871	19.2486	18.3146	14.8873	16.3323
AT1G16880	16.0961	18.6509	32.8453	32.1537	32.8955
AT1G16900	11.1662	11.0302	14.6706	13.3433	13.2397
AT1G16905	2.61091	2.13126	1.41929	0.614745	0.956905
AT1G16916	28.8589	26.7961	23.7514	21.988	18.9028
AT1G16930	13.7005	17.2263	18.5214	20.9997	20.6501
AT1G16940	0	0	0	0	0
AT1G16950	0	0	0.0430135	0.140577	0
AT1G16960	0	0.158899	0.210359	0.0572913	0.269286
AT1G17010	0	0	0	0	0
AT1G17030	1.90861	2.50895	3.34292	3.24492	3.27614
AT1G17070	6.10155	6.23621	6.37656	6.08537	6.02967
AT1G17080	180.075	166.353	135.361	135.979	128.554
AT1G17090	13.4457	11.1996	8.47235	6.60563	8.02033
AT1G17100	2.92401	3.97944	2.6276	3.14593	3.25423
AT1G17130	22.0951	24.8962	26.8942	24.3838	24.6648
AT1G17145	20.0757	21.6606	26.0005	34.4257	29.4617
AT1G17147	7.98604	6.26127	6.01721	4.74914	7.18627
AT1G17150	0.0415715	0	0	0	0
AT1G17160	13.4381	15.0901	16.934	16.3516	17.5398
AT1G17200	4.40776	3.85375	6.01958	5.5138	4.38358
AT1G17230	1.89687	1.98195	2.7232	2.81507	2.47912
AT1G17232	0	0	0	0	0
AT1G17255	0	0	0	0	0
AT1G17270	5.28782	6.18544	6.10062	5.67681	6.10952
AT1G17275	0	0	0	0	0
AT1G17277	0	0	0	0	0
AT1G17285	15.2558	13.552	14.2114	8.58238	9.20113
AT1G17300	12.7277	10.9734	8.15022	6.57556	6.47326
AT1G17310	3.61195	3.90079	5.00101	4.26373	2.58462
AT1G17330	26.6451	30.427	28.5785	34.7835	31.1145
AT1G17340	13.6797	19.4729	15.7262	16.6092	19.1274
AT1G17345	1.33942	2.28326	0.781994	1.91679	0.79204
AT1G17350	19.8041	17.129	13.6302	12.0729	12.6281
AT1G17360	5.4389	6.99874	5.23692	4.11426	5.77568
AT1G17390	0	0	0	0	0
AT1G17400	0.20417	0.181814	0.208602	0.0262213	0.140855
AT1G17410	14.0069	13.5213	14.1814	16.4621	15.4083
AT1G17430	19.0245	21.086	21.8436	20.9327	22.1594
AT1G17450	3.00261	2.91116	3.99316	4.05552	4.27676
AT1G17490	40.8086	39.2661	32.3642	38.5928	35.923
AT1G17495	0	0	0	0	0
AT1G17500	14.7105	15.0471	14.6711	14.6078	16.486
AT1G17510	15.2212	12.9639	13.005	10.5096	11.5406
AT1G17520	17.5818	17.2841	22.3904	26.9272	21.0501
AT1G17540	0.039052	0.041731	0.0368305	0.0451386	0.0707215
AT1G17545	0	0	0	0	0
AT1G17570	0	0	0	0	0
AT1G17600	0.135756	0.225663	0.312971	0.604413	0.405845
AT1G17610	0.137416	0.0367107	0.161999	0.264723	0.124427
AT1G17615	0	0	0	0.0338836	0
AT1G17620	125.51	140.234	94.4933	52.4064	80.6503
AT1G17630	0.503515	0.709255	0.625967	0.493811	0.461843
AT1G17640	5.97686	5.22562	6.1066	7.64111	4.7325
AT1G17660	0	0	0	0	0
AT1G17665	3.7821	5.38874	3.56695	3.91823	3.69641
AT1G17670	0	0	0	0	0
AT1G17680	11.146	12.3753	15.768	17.1411	17.4568
AT1G17710	92.6449	54.5228	2.95526	6.00473	5.35466
AT1G17744	0	0	0.0695027	0.0378582	0
AT1G17745	110.588	99.3462	73.5333	42.2915	65.4066
AT1G17780	19.2601	19.2359	22.6574	28.7124	22.6072
AT1G17790	7.39117	7.4881	8.27102	7.9736	8.32523
AT1G17820	5.05063	6.76048	6.41471	7.44474	7.63951
AT1G17830	15.9099	14.6353	8.11393	9.70051	8.03562
AT1G17850	4.22374	4.5669	6.25804	5.00722	6.15541
AT1G17860	105.083	122.152	141.914	190.811	160.93
AT1G17900	0	0	0	0	0
AT1G17910	0	0	0	0	0
AT1G17930	6.52595	7.73046	9.98352	10.0769	9.22684
AT1G17940	7.56508	6.82962	6.8887	7.57157	8.47347
AT1G17960	4.75302	5.88555	10.3888	16.6547	10.5018
AT1G17970	18.2672	16.6476	19.1021	15.8518	17.884
AT1G17990	0.459295	0.560917	3.24875	5.94079	2.90268
AT1G18000	4.14116	3.99545	7.23516	10.0094	8.27792
AT1G18010	1.14011	1.01527	0.448023	0.536885	0.458821
AT1G18020	0.554181	0.341652	0.361838	0.62413	0.573484
AT1G18030	14.0883	12.6083	12.7388	16.3383	14.3785
AT1G18050	0	0.0312982	0	0	0
AT1G18060	7.31601	6.4792	5.90738	5.75335	5.34107
AT1G18070	74.9966	70.2256	67.6204	63.9419	60.3917
AT1G18090	0.987583	1.35482	2.37885	1.31633	1.60203
AT1G18120	0	0	0	0	0
AT1G18130	0	0	0	0	0
AT1G18160	18.7403	22.1491	26.9764	30.5998	30.8721
AT1G18170	2.28685	2.55234	2.27658	1.64471	1.78803
AT1G18180	5.40055	5.44524	3.38871	3.22182	3.92108
AT1G18191	0	0	0	0	0
AT1G18210	138.297	128.305	125.529	131.822	112.386
AT1G18230	0	0	0	0	0
AT1G18240	0	0	0	0	0
AT1G18260	31.4367	32.015	33.0748	31.6677	31.3826
AT1G18265	0.434107	0.412344	0.341177	0.297343	0.149743
AT1G18270	31.2201	36.6157	45.8387	59.1677	56.0332
AT1G18280	0.261091	0.732378	0.646375	1.05624	0.574143
[truncated: 31,324 more rows]
