# Supplementary material for: Strigolactone Regulates Anthocyanin Accumulation, Acid Phosphatases Production and Plant Growth under Low Phosphate Condition in Arabidopsis
Source: PLoS One. 2015 Mar 20;10(3):e0119724. doi: 10.1371/journal.pone.0119724 (PMC4368578; doi:10.1371/journal.pone.0119724)
Supplement: S2 Table — (XLSX) [file pone.0119724.s003.xlsx]

## Sheet: Sheet1
S2 Table. Specific primers used in this experiment.
IPS1	forward	gatatggagcaatgaagactgca
	reverse	ggaaccgaagcttgccaaagga
PHO1;H1	forward	tctgtcaccttcttcattggtc
	reverse	ccacaatgatatagccagcaag
PHO2	forward	ctccgtaagcctccaaagc
	reverse	ctacagggacgccttccata
PHT1;2	forward	tcgcttctggcctctcttt
	reverse	ccaataccaaatcccaacca
PHT1;4	forward	cagatcagatcccacataaactttc
	reverse	aacacttgtaattgttcccttgc
PAP23	forward	ttgggtgcatatgttgattacaa
	reverse	acaagtcttcctttagccatgc
PAP24	forward	tttctctccagcaaaattcgat
	reverse	tgggagaagagcatatgtaagga
PAP6	forward	tgaggttggtaccgataaatcc
	reverse	cataagtctgtccaagatcacca
PAP7	forward	tctccaaaaacaatggtattcagtt
	reverse	gggtgagaactttacttagttgtgc
UBC	forward	tagcattgatggctcatcct
	reverse	ggcgaggcgtgtatacattt
