# Supplementary material for: Strigolactone Regulates Anthocyanin Accumulation, Acid Phosphatases Production and Plant Growth under Low Phosphate Condition in Arabidopsis
Source: PLoS One. 2015 Mar 20;10(3):e0119724. doi: 10.1371/journal.pone.0119724 (PMC4368578; doi:10.1371/journal.pone.0119724)
Supplement: S3 Table — (XLSX) [file pone.0119724.s004.xlsx]

## Sheet: Sheet1
S3 Table. Reads and genes mapped in each generatd cDNA library.
Fragment counting	WT1	%	WT2	%	max1-1 1	%	max1-1 2	%	max1-1 3	%
mapped fragments	85621369	91.56	152963364	95.23	171162361	95.21	102464026	94.9	156566975	94.63
- uniquely	83211738	88.98	149835884	93.28	167701591	93.28	100386541	92.97	153473068	92.76
- non-specifically	2409631	2.58	3127480	1.95	3460770	1.92	2077485	1.92	3093907	1.87
Unmapped fragments	7894921	8.44	7662727	4.77	8618164	4.79	5508236	5.1	8880837	5.37
Total fragments	93516290	100	160626091	100	179780525	100	107972262	100	165447812	100
