# Supplementary material for: Strigolactone Regulates Anthocyanin Accumulation, Acid Phosphatases Production and Plant Growth under Low Phosphate Condition in Arabidopsis
Source: PLoS One. 2015 Mar 20;10(3):e0119724. doi: 10.1371/journal.pone.0119724 (PMC4368578; doi:10.1371/journal.pone.0119724)
Supplement: S4 Table — Experiments showing a significant correlation (Spearman’s correlation coefficient (SCC) > 0.3) with “max1-1 (max1-1 mutants compared with wild-type)” were searched. (XLS) [file pone.0119724.s005.xls]

## Sheet: Table S3.txt
S4 Table. List of experiments included in the module base correlation network of max1-1 mutant.
Experiments showing a significant correlation (Spearman’s correlation coefficient (SCC) > 0.3) with “max1-1 (max1-1 mutants compared with wild-type)” were searched.
Experiment name (Each microarray analysis)	SCC A (query experiment is RNAseq (WT vs max1))	SCC B (query experiment is each microarray experiment)
Senescing leaf	0.33	0.39
Mutant NahG (leaf)	-0.32	-0.49
Dark 44min pls RedLigh 1min	0.24	0.34
Mutant arf2-6 (IAA)	0.24	0.54
Methyl Jasmonate 1 h	-0.22	-0.59
Brz220 12 h	0.22	0.33
Sucrose	-0.22	-0.63
Cauline leaves	0.19	0.42
Mutant pif1-2 (Dark, etiol)	0.19	0.47
t-zeatin 3 h	-0.17	-0.36
Phytoprostane A1	0.17	0.33
Methyl Jasmonate 3 h	-0.16	-0.39
Imbibed 24 h ABA 30uM (seed)	0.15	0.31
Imbibed 3 h (seed)	-0.15	-0.35
Mutant gh3.5-1D (AvrRpt2)	0.14	0.31
PNO8 12 h	0.13	0.62
Mutant axr3-1 (IAA)	-0.13	0.36
IAA 3 h	-0.12	0.48
Mutant tt4 (UV)	0.12	0.39
Wounding Stress 3 h (shoot)	-0.11	-0.4
GA3 0.5 h (ga1)	0.09	-0.32
-Sulfate 2 h	0.08	-0.31
Dark 4 h pls UV-A 5 min	-0.08	-0.44
K starvation (root)	0.07	0.35
Blue Light 45 min	0.06	0.39
B.cinerea 18 h infection	-0.06	-0.44
FR Light 45min	-0.05	0.42
RedLight 4 h	0.04	0.3
Methyl Jasmonate 0.5 h	-0.02	-0.59
Dark 4 h pls UV-AB 5min	-0.02	-0.41
GA4 9 h (ga1, seed)	0.01	-0.34
