# Supplementary material for: Strigolactone Regulates Anthocyanin Accumulation, Acid Phosphatases Production and Plant Growth under Low Phosphate Condition in Arabidopsis
Source: PLoS One. 2015 Mar 20;10(3):e0119724. doi: 10.1371/journal.pone.0119724 (PMC4368578; doi:10.1371/journal.pone.0119724)
Supplement: S5 Table — (XLSX) [file pone.0119724.s006.xlsx]

## Sheet: Sheet1
S5 Table. List and expression of anthocyanin synthesis genes.
AGI code	description	Fold change	ttest
AT1G61720	BANYUL	-a	-a
AT4G09820	bHLH42	-a	-a
AT3G55120	CHI	3.35786	0.0333424
AT5G13930	CHS	0.355534	0.0261007
AT5G42800	DFR	-a	-a
AT5G07990	F3'H	0.574135	0.060256
AT3G51240	F3H	0.599296	0.0815402
AT5G08640	FLS	0.362554	0.046935
AT4G22880	LDOX	-a	-a
AT3G62610	MYB11	0.890685	0.842957
AT5G49330	MYB111	-a	-a
AT2G47460	MYB12	0.677443	0.178726
AT5G35550	MYB123	0.928887	0.877195
AT1G56650	MYB75	2.98082	0.102398
AT3G59030	TT12	-a	-a
AT5G24520	TTG1	1.16566	0.0710229
a: The RPKM values of at least one sample indicate 0
